# Supplementary material for: 2-(4-Amino­phen­yl)-1,3-benzothia­zole
Source: Acta Crystallogr Sect E Struct Rep Online. 2008 Oct 4;64(Pt 11):o2065. doi: 10.1107/S1600536808031565 (PMC2959689; doi:10.1107/S1600536808031565)
Supplement: Supplementary file 1 [file e-64-o2065-sup1.cif]

##############################################################################
###                                                                        ###
###        Electronic paper (Acta Crystallographica Section E)             ###
###                                                                        ###
##############################################################################
#                                                                            #
# This CIF contains the data in a paper accepted for publication in Acta     #
# Crystallographica Section E. It conforms to the requirements of Notes      #
# for Authors for Section E, and has been peer reviewed under the auspices   #
# of the IUCr Commission on Journals.                                        #
#                                                                            #
# Full details of the Crystallographic Information File format               #
# are given in the paper "The Crystallographic Information File (CIF):       #
# a New Standard Archive File for Crystallography" by S. R. Hall, F. H.      #
# Allen and I. D. Brown [Acta Cryst. (1991), A47, 655-685].                  #
#                                                                            #
# The current version of the core CIF dictionary is obtainable from          #
# ftp://ftp.iucr.org/pub/cif_core.dic. The current version number is 2.4.    #
#                                                                            #
# Software is freely available for graphical display of the structure(s) in  #
# this CIF.  For information consult the CIF home page http://www.iucr.org/  #
# cif/home.html                                                              #
#                                                                            #
# This file may be used for bona fide research purposes within the           #
# scientific community so long as proper attribution is given to the journal # 
# article from which it was obtained.                                        #
#                                                                            #
##############################################################################
                                             
data_global
_audit_creation_method     'form.cif (version 2.0)'
_journal_data_validation_number     ?
_journal_date_recd_electronic     2008-09-05
_journal_date_accepted     2008-09-30
_journal_name_full     'Acta Crystallographica, Section E'
_journal_year     2008
_journal_volume     64
_journal_issue     11
_journal_page_first     o2065
_journal_page_last     o2065
_journal_paper_category     QO
_journal_coeditor_code     BI2301
_publ_contact_author_name     'Prof. Zhang, Yong'
_publ_contact_author_address
;
      School of Chemical and Materials Engineering
      Huangshi Institute of Technology
      Huangshi 435003
      People's Republic of China
;
_publ_contact_author_email     'zy0340907@yahoo.com.cn'
_publ_contact_author_fax     ?
_publ_contact_author_phone     '0086-0714-6367957'
_publ_section_title
;
2-(4-Aminophenyl)-1,3-benzothiazole
;
loop_
    _publ_author_name
    _publ_author_address
    'Zhang, Yong'
;
School of Chemical and Materials Engineering
Huangshi Institute of Technology
Huangshi 435003
People's Republic of China
;
    'Su, Zhen-Hong'
;
Medical School
Huangshi Institute of Technology
Huangshi 435003
People's Republic of China
;
    'Wang, Qing-Zhi'
;
Medical School
Huangshi Institute of Technology
Huangshi 435003
People's Republic of China
;
    'Teng, Lei'
;
School of Chemical and Materials Engineering
Huangshi Institute of Technology
Huangshi 435003
People's Republic of China
;
data_I
_chemical_name_systematic
;
2-(4-Aminophenyl)-1,3-benzothiazole
;
_chemical_name_common     ?
_chemical_formula_moiety     'C13 H10 N2 S'
_chemical_formula_sum     'C13 H10 N2 S'
_chemical_formula_iupac     'C13 H10 N2 S'
_chemical_formula_weight     226.29
_chemical_melting_point     ?
_symmetry_cell_setting     triclinic
_symmetry_space_group_name_H-M     'P -1'
_symmetry_space_group_name_Hall     '-P 1'
loop_
    _symmetry_equiv_pos_as_xyz
    'x, y, z'
    '-x, -y, -z'
_cell_length_a     8.7038(5)
_cell_length_b     9.5933(6)
_cell_length_c     14.5144(9)
_cell_angle_alpha     70.7200(10)
_cell_angle_beta     77.3260(10)
_cell_angle_gamma     73.1700(10)
_cell_volume     1084.63(11)
_cell_formula_units_Z     4
_cell_measurement_reflns_used     2375
_cell_measurement_theta_min     2.31
_cell_measurement_theta_max     26.29
_cell_measurement_temperature     298(2)
_exptl_crystal_description     block
_exptl_crystal_colour     blue
_exptl_crystal_size_max     0.30
_exptl_crystal_size_mid     0.20
_exptl_crystal_size_min     0.20
_exptl_crystal_density_diffrn     1.386
_exptl_crystal_density_meas     ?
_exptl_crystal_density_method     'not measured'
_exptl_crystal_F_000     472
_exptl_absorpt_coefficient_mu     0.268
_exptl_absorpt_correction_type     multi-scan
_exptl_absorpt_process_details     '(SADABS; Sheldrick, 2003)'
_exptl_absorpt_correction_T_min     0.9239
_exptl_absorpt_correction_T_max     0.9483
_exptl_special_details     ?
_diffrn_ambient_temperature     298(2)
_diffrn_radiation_type     MoK\a
_diffrn_radiation_wavelength     0.71073
_diffrn_radiation_source     'fine-focus sealed tube'
_diffrn_radiation_monochromator     graphite
_diffrn_measurement_device_type     'Bruker SMART CCD'
_diffrn_measurement_method     '\f and \w'
_diffrn_reflns_number     6984
_diffrn_reflns_av_R_equivalents     0.0363
_diffrn_reflns_av_sigmaI/netI     0.0534
_diffrn_reflns_theta_min     1.50
_diffrn_reflns_theta_max     26.00
_diffrn_reflns_theta_full     26.00
_diffrn_measured_fraction_theta_max     0.985
_diffrn_measured_fraction_theta_full     0.985
_diffrn_reflns_limit_h_min     -10
_diffrn_reflns_limit_h_max     10
_diffrn_reflns_limit_k_min     -11
_diffrn_reflns_limit_k_max     10
_diffrn_reflns_limit_l_min     -17
_diffrn_reflns_limit_l_max     15
_diffrn_standards_number     0
_diffrn_standards_interval_count     .
_diffrn_standards_interval_time     .
_diffrn_standards_decay_%     ?
_refine_special_details
;
Refinement of <i>F</i>^2^ against ALL reflections. The weighted <i>R</i>-factor
<i>wR</i> and goodness of fit <i>S</i> are based on <i>F</i>^2^, conventional
<i>R</i>-factors <i>R</i> are based on <i>F</i>, with <i>F</i> set to zero for
negative <i>F</i>^2^. The threshold expression of <i>F</i>^2^ >
\s(<i>F</i>^2^) is used only for calculating <i>R</i>-factors(gt) <i>etc</i>.
and is not relevant to the choice of reflections for refinement.
<i>R</i>-factors based on <i>F</i>^2^ are statistically about twice as large
as those based on <i>F</i>, and <i>R</i>- factors based on ALL data will be
even larger.
;
_reflns_number_total     4199
_reflns_number_gt     3123
_reflns_threshold_expression     I>2\s(I)
_refine_ls_structure_factor_coef     Fsqd
_refine_ls_matrix_type     full
_refine_ls_R_factor_all     0.0643
_refine_ls_R_factor_gt     0.0462
_refine_ls_wR_factor_gt     0.1076
_refine_ls_wR_factor_ref     0.1152
_refine_ls_goodness_of_fit_ref     0.969
_refine_ls_restrained_S_all     0.969
_refine_ls_number_reflns     4199
_refine_ls_number_parameters     301
_refine_ls_number_restraints     4
_refine_ls_hydrogen_treatment     mixed
_refine_ls_weighting_scheme     calc
_refine_ls_weighting_details
                 'calc w=1/[\s^2^(Fo^2^)+(0.0596P)^2^] where P=(Fo^2^+2Fc^2^)/3'
_atom_sites_solution_hydrogens     geom
_atom_sites_solution_primary     direct
_atom_sites_solution_secondary     difmap
_refine_ls_shift/su_max     0.001
_refine_ls_shift/su_mean     0.000
_refine_diff_density_max     0.293
_refine_diff_density_min     -0.232
_refine_ls_extinction_method     none
_refine_ls_extinction_coef     ?
loop_
    _atom_type_symbol
    _atom_type_description
    _atom_type_scat_dispersion_real
    _atom_type_scat_dispersion_imag
    _atom_type_scat_source
    'C' 'C' 0.0033 0.0016
                         'International Tables Vol C Tables 4.2.6.8 and 6.1.1.4'
    'H' 'H' 0.0000 0.0000
                         'International Tables Vol C Tables 4.2.6.8 and 6.1.1.4'
    'N' 'N' 0.0061 0.0033
                         'International Tables Vol C Tables 4.2.6.8 and 6.1.1.4'
    'S' 'S' 0.1246 0.1234
                         'International Tables Vol C Tables 4.2.6.8 and 6.1.1.4'
_computing_data_collection     'SMART (Bruker, 2001)'
_computing_cell_refinement     'SAINT (Bruker, 2001)'
_computing_data_reduction     'SAINT (Bruker, 2001)'
_computing_structure_solution     'SHELXS97 (Sheldrick, 2008)'
_computing_structure_refinement     'SHELXL97 (Sheldrick, 2008)'
_computing_molecular_graphics     'SHELXTL (Sheldrick, 2008)'
_computing_publication_material     'SHELXTL (Sheldrick, 2008)'
loop_
    _atom_site_type_symbol
    _atom_site_label
    _atom_site_fract_x
    _atom_site_fract_y
    _atom_site_fract_z
    _atom_site_U_iso_or_equiv
    _atom_site_adp_type
    _atom_site_calc_flag
    _atom_site_refinement_flags
    _atom_site_occupancy
    _atom_site_disorder_assembly
    _atom_site_disorder_group
    C C1 0.1360(2) 0.6101(2) 0.06950(16) 0.0440(5) Uani d . 1 . .
    C C2 0.0112(3) 0.7409(3) 0.05957(19) 0.0611(7) Uani d . 1 . .
    H H2 -0.0368 0.7833 0.0022 0.073 Uiso calc R 1 . .
    C C3 -0.0402(3) 0.8066(3) 0.1348(2) 0.0679(7) Uani d . 1 . .
    H H3 -0.1234 0.8943 0.1282 0.081 Uiso calc R 1 . .
    C C4 0.0296(3) 0.7447(3) 0.2208(2) 0.0634(7) Uani d . 1 . .
    H H4 -0.0078 0.7912 0.2711 0.076 Uiso calc R 1 . .
    C C5 0.1539(3) 0.6151(3) 0.23330(18) 0.0558(6) Uani d . 1 . .
    H H5 0.2007 0.5736 0.2911 0.067 Uiso calc R 1 . .
    C C6 0.2066(2) 0.5488(2) 0.15651(15) 0.0427(5) Uani d . 1 . .
    C C7 0.3187(2) 0.4164(2) 0.02866(14) 0.0380(5) Uani d . 1 . .
    C C8 0.4141(2) 0.3129(2) -0.02870(14) 0.0372(5) Uani d . 1 . .
    C C9 0.3726(2) 0.3255(2) -0.11916(15) 0.0449(5) Uani d . 1 . .
    H H9 0.2833 0.4002 -0.1424 0.054 Uiso calc R 1 . .
    C C10 0.4606(3) 0.2302(2) -0.17460(15) 0.0451(5) Uani d . 1 . .
    H H10 0.4295 0.2408 -0.2344 0.054 Uiso calc R 1 . .
    C C11 0.5958(2) 0.1178(2) -0.14273(15) 0.0390(5) Uani d . 1 . .
    C C12 0.6382(2) 0.1045(2) -0.05262(16) 0.0452(5) Uani d . 1 . .
    H H12 0.7282 0.0304 -0.0297 0.054 Uiso calc R 1 . .
    C C13 0.5487(2) 0.1994(2) 0.00275(15) 0.0427(5) Uani d . 1 . .
    H H13 0.5788 0.1876 0.0630 0.051 Uiso calc R 1 . .
    C C14 0.6126(2) 0.2440(2) 0.53255(15) 0.0429(5) Uani d . 1 . .
    C C15 0.7512(3) 0.2790(3) 0.54271(18) 0.0551(6) Uani d . 1 . .
    H H15 0.8010 0.2299 0.5992 0.066 Uiso calc R 1 . .
    C C16 0.8130(3) 0.3879(3) 0.4673(2) 0.0613(7) Uani d . 1 . .
    H H16 0.9060 0.4119 0.4731 0.074 Uiso calc R 1 . .
    C C17 0.7399(3) 0.4625(3) 0.3830(2) 0.0638(7) Uani d . 1 . .
    H H17 0.7843 0.5357 0.3332 0.077 Uiso calc R 1 . .
    C C18 0.6027(3) 0.4301(3) 0.37176(18) 0.0601(7) Uani d . 1 . .
    H H18 0.5535 0.4800 0.3151 0.072 Uiso calc R 1 . .
    C C19 0.5396(3) 0.3201(2) 0.44794(16) 0.0461(5) Uani d . 1 . .
    C C20 0.4087(2) 0.1299(2) 0.57195(14) 0.0386(5) Uani d . 1 . .
    C C21 0.3035(2) 0.0279(2) 0.62886(14) 0.0386(5) Uani d . 1 . .
    C C22 0.3356(3) -0.0669(2) 0.72208(15) 0.0467(5) Uani d . 1 . .
    H H22 0.4236 -0.0635 0.7472 0.056 Uiso calc R 1 . .
    C C23 0.2405(2) -0.1649(2) 0.77762(16) 0.0483(5) Uani d . 1 . .
    H H23 0.2650 -0.2269 0.8396 0.058 Uiso calc R 1 . .
    C C24 0.1078(2) -0.1729(2) 0.74244(16) 0.0440(5) Uani d . 1 . .
    C C25 0.0748(3) -0.0791(2) 0.64972(16) 0.0487(5) Uani d . 1 . .
    H H25 -0.0134 -0.0824 0.6248 0.058 Uiso calc R 1 . .
    C C26 0.1713(3) 0.0188(2) 0.59423(16) 0.0464(5) Uani d . 1 . .
    H H26 0.1472 0.0802 0.5321 0.056 Uiso calc R 1 . .
    N N1 0.6820(2) 0.0234(2) -0.19862(15) 0.0554(5) Uani d D 1 . .
    N N2 0.20084(19) 0.53292(18) -0.00148(12) 0.0436(4) Uani d . 1 . .
    N N3 0.5371(2) 0.13608(18) 0.60184(12) 0.0433(4) Uani d . 1 . .
    N N4 0.0104(3) -0.2687(3) 0.80188(16) 0.0600(6) Uani d D 1 . .
    S S1 0.35999(7) 0.39025(6) 0.14764(4) 0.04624(18) Uani d . 1 . .
    S S2 0.36992(7) 0.25484(6) 0.45569(4) 0.05063(19) Uani d . 1 . .
    H H1A 0.655(3) 0.035(3) -0.2540(13) 0.061 Uiso d D 1 . .
    H H1B 0.754(2) -0.048(2) -0.1747(16) 0.061 Uiso d D 1 . .
    H H4A -0.038(3) -0.292(3) 0.7646(15) 0.061 Uiso d D 1 . .
    H H4B 0.052(3) -0.339(2) 0.8488(15) 0.061 Uiso d D 1 . .
loop_
    _atom_site_aniso_label
    _atom_site_aniso_U_11
    _atom_site_aniso_U_22
    _atom_site_aniso_U_33
    _atom_site_aniso_U_12
    _atom_site_aniso_U_13
    _atom_site_aniso_U_23
    C1 0.0389(12) 0.0461(12) 0.0501(14) -0.0118(10) 0.0011(10) -0.0207(10)
    C2 0.0518(14) 0.0641(15) 0.0686(17) 0.0027(12) -0.0137(12) -0.0309(13)
    C3 0.0492(14) 0.0746(18) 0.086(2) 0.0000(13) -0.0046(14) -0.0468(16)
    C4 0.0532(15) 0.0781(17) 0.0731(18) -0.0155(13) 0.0060(13) -0.0494(15)
    C5 0.0573(15) 0.0649(15) 0.0536(15) -0.0189(12) -0.0015(12) -0.0279(12)
    C6 0.0395(12) 0.0474(12) 0.0452(13) -0.0169(10) 0.0010(10) -0.0170(10)
    C7 0.0390(11) 0.0404(11) 0.0366(11) -0.0167(9) -0.0025(9) -0.0089(9)
    C8 0.0369(11) 0.0370(11) 0.0377(11) -0.0124(9) -0.0014(9) -0.0101(9)
    C9 0.0441(12) 0.0447(12) 0.0411(12) -0.0027(10) -0.0088(10) -0.0110(10)
    C10 0.0524(13) 0.0480(12) 0.0342(12) -0.0072(10) -0.0096(10) -0.0127(10)
    C11 0.0380(11) 0.0385(11) 0.0412(12) -0.0124(9) 0.0004(9) -0.0128(9)
    C12 0.0408(12) 0.0438(11) 0.0485(13) -0.0029(9) -0.0113(10) -0.0130(10)
    C13 0.0450(12) 0.0459(12) 0.0395(12) -0.0110(10) -0.0099(10) -0.0123(10)
    C14 0.0477(12) 0.0369(11) 0.0430(13) -0.0072(10) -0.0016(10) -0.0154(10)
    C15 0.0570(14) 0.0537(14) 0.0592(15) -0.0143(12) -0.0062(12) -0.0222(12)
    C16 0.0586(15) 0.0556(14) 0.0763(19) -0.0214(12) 0.0015(14) -0.0275(14)
    C17 0.0738(18) 0.0478(14) 0.0643(17) -0.0206(13) 0.0050(14) -0.0128(12)
    C18 0.0688(17) 0.0495(14) 0.0535(15) -0.0147(12) -0.0028(13) -0.0066(12)
    C19 0.0495(13) 0.0382(11) 0.0469(13) -0.0054(10) -0.0010(10) -0.0152(10)
    C20 0.0432(12) 0.0385(11) 0.0330(11) -0.0027(9) -0.0038(9) -0.0155(9)
    C21 0.0401(11) 0.0398(11) 0.0358(11) -0.0049(9) -0.0019(9) -0.0167(9)
    C22 0.0422(12) 0.0530(13) 0.0462(13) -0.0136(10) -0.0106(10) -0.0108(10)
    C23 0.0478(13) 0.0527(13) 0.0420(13) -0.0140(10) -0.0092(10) -0.0064(10)
    C24 0.0391(12) 0.0446(12) 0.0490(13) -0.0067(10) -0.0006(10) -0.0203(10)
    C25 0.0426(12) 0.0585(14) 0.0534(14) -0.0124(10) -0.0099(11) -0.0243(11)
    C26 0.0494(13) 0.0520(13) 0.0379(12) -0.0059(10) -0.0100(10) -0.0156(10)
    N1 0.0568(13) 0.0576(12) 0.0497(13) 0.0022(10) -0.0113(10) -0.0237(11)
    N2 0.0417(10) 0.0446(10) 0.0435(10) -0.0072(8) -0.0050(8) -0.0145(8)
    N3 0.0491(11) 0.0456(10) 0.0366(10) -0.0102(8) -0.0058(8) -0.0143(8)
    N4 0.0548(13) 0.0675(14) 0.0621(15) -0.0266(11) -0.0061(11) -0.0147(11)
    S1 0.0501(3) 0.0474(3) 0.0425(3) -0.0087(3) -0.0085(3) -0.0156(2)
    S2 0.0553(4) 0.0491(3) 0.0427(3) -0.0094(3) -0.0117(3) -0.0062(3)
_geom_special_details
;
All e.s.d.'s (except the e.s.d. in the dihedral angle between two l.s. planes)
are estimated using the full covariance matrix. The cell e.s.d.'s are taken
into account individually in the estimation of e.s.d.'s in distances, angles
and torsion angles; correlations between e.s.d.'s in cell parameters are only
used when they are defined by crystal symmetry. An approximate (isotropic)
treatment of cell e.s.d.'s is used for estimating e.s.d.'s involving l.s.
planes.
;
loop_
    _geom_bond_atom_site_label_1
    _geom_bond_atom_site_label_2
    _geom_bond_site_symmetry_2
    _geom_bond_distance
    _geom_bond_publ_flag
    C1 N2 . 1.391(3) ?
    C1 C2 . 1.391(3) ?
    C1 C6 . 1.399(3) ?
    C2 C3 . 1.367(3) ?
    C2 H2 . 0.930 ?
    C3 C4 . 1.383(3) ?
    C3 H3 . 0.930 ?
    C4 C5 . 1.380(3) ?
    C4 H4 . 0.930 ?
    C5 C6 . 1.390(3) ?
    C5 H5 . 0.930 ?
    C6 S1 . 1.730(2) ?
    C7 N2 . 1.305(2) ?
    C7 C8 . 1.461(3) ?
    C7 S1 . 1.763(2) ?
    C8 C13 . 1.390(3) ?
    C8 C9 . 1.395(3) ?
    C9 C10 . 1.371(3) ?
    C9 H9 . 0.930 ?
    C10 C11 . 1.391(3) ?
    C10 H10 . 0.930 ?
    C11 N1 . 1.366(3) ?
    C11 C12 . 1.392(3) ?
    C12 C13 . 1.371(3) ?
    C12 H12 . 0.930 ?
    C13 H13 . 0.930 ?
    C14 C19 . 1.388(3) ?
    C14 N3 . 1.390(3) ?
    C14 C15 . 1.391(3) ?
    C15 C16 . 1.375(3) ?
    C15 H15 . 0.930 ?
    C16 C17 . 1.384(3) ?
    C16 H16 . 0.930 ?
    C17 C18 . 1.372(3) ?
    C17 H17 . 0.930 ?
    C18 C19 . 1.392(3) ?
    C18 H18 . 0.930 ?
    C19 S2 . 1.732(2) ?
    C20 N3 . 1.307(2) ?
    C20 C21 . 1.460(3) ?
    C20 S2 . 1.7543(19) ?
    C21 C26 . 1.388(3) ?
    C21 C22 . 1.393(3) ?
    C22 C23 . 1.370(3) ?
    C22 H22 . 0.930 ?
    C23 C24 . 1.392(3) ?
    C23 H23 . 0.930 ?
    C24 N4 . 1.383(3) ?
    C24 C25 . 1.387(3) ?
    C25 C26 . 1.377(3) ?
    C25 H25 . 0.930 ?
    C26 H26 . 0.930 ?
    N1 H1B . 0.819(15) ?
    N1 H1A . 0.850(15) ?
    N4 H4A . 0.869(15) ?
    N4 H4B . 0.844(15) ?
    S1 S2 . 4.2373(8) ?
loop_
    _geom_angle_atom_site_label_1
    _geom_angle_atom_site_label_2
    _geom_angle_atom_site_label_3
    _geom_angle_site_symmetry_1
    _geom_angle_site_symmetry_3
    _geom_angle
    _geom_angle_publ_flag
    N2 C1 C2 . . 125.4(2) ?
    N2 C1 C6 . . 115.50(18) ?
    C2 C1 C6 . . 119.1(2) ?
    C3 C2 C1 . . 119.5(2) ?
    C3 C2 H2 . . 120.3 ?
    C1 C2 H2 . . 120.3 ?
    C2 C3 C4 . . 121.0(2) ?
    C2 C3 H3 . . 119.5 ?
    C4 C3 H3 . . 119.5 ?
    C5 C4 C3 . . 121.3(2) ?
    C5 C4 H4 . . 119.4 ?
    C3 C4 H4 . . 119.4 ?
    C4 C5 C6 . . 117.7(2) ?
    C4 C5 H5 . . 121.1 ?
    C6 C5 H5 . . 121.1 ?
    C5 C6 C1 . . 121.5(2) ?
    C5 C6 S1 . . 129.30(18) ?
    C1 C6 S1 . . 109.24(16) ?
    N2 C7 C8 . . 124.89(18) ?
    N2 C7 S1 . . 114.76(15) ?
    C8 C7 S1 . . 120.34(14) ?
    C13 C8 C9 . . 117.06(19) ?
    C13 C8 C7 . . 122.61(18) ?
    C9 C8 C7 . . 120.33(17) ?
    C10 C9 C8 . . 121.48(18) ?
    C10 C9 H9 . . 119.3 ?
    C8 C9 H9 . . 119.3 ?
    C9 C10 C11 . . 120.95(19) ?
    C9 C10 H10 . . 119.5 ?
    C11 C10 H10 . . 119.5 ?
    N1 C11 C10 . . 120.28(19) ?
    N1 C11 C12 . . 121.75(18) ?
    C10 C11 C12 . . 117.97(19) ?
    C13 C12 C11 . . 120.69(19) ?
    C13 C12 H12 . . 119.7 ?
    C11 C12 H12 . . 119.7 ?
    C12 C13 C8 . . 121.86(19) ?
    C12 C13 H13 . . 119.1 ?
    C8 C13 H13 . . 119.1 ?
    C19 C14 N3 . . 115.20(19) ?
    C19 C14 C15 . . 119.69(19) ?
    N3 C14 C15 . . 125.1(2) ?
    C16 C15 C14 . . 118.5(2) ?
    C16 C15 H15 . . 120.8 ?
    C14 C15 H15 . . 120.8 ?
    C15 C16 C17 . . 121.4(2) ?
    C15 C16 H16 . . 119.3 ?
    C17 C16 H16 . . 119.3 ?
    C18 C17 C16 . . 121.0(2) ?
    C18 C17 H17 . . 119.5 ?
    C16 C17 H17 . . 119.5 ?
    C17 C18 C19 . . 117.8(2) ?
    C17 C18 H18 . . 121.1 ?
    C19 C18 H18 . . 121.1 ?
    C14 C19 C18 . . 121.6(2) ?
    C14 C19 S2 . . 109.70(16) ?
    C18 C19 S2 . . 128.71(19) ?
    N3 C20 C21 . . 123.87(18) ?
    N3 C20 S2 . . 114.84(15) ?
    C21 C20 S2 . . 121.30(15) ?
    C26 C21 C22 . . 117.29(19) ?
    C26 C21 C20 . . 123.02(18) ?
    C22 C21 C20 . . 119.69(18) ?
    C23 C22 C21 . . 121.5(2) ?
    C23 C22 H22 . . 119.2 ?
    C21 C22 H22 . . 119.2 ?
    C22 C23 C24 . . 120.8(2) ?
    C22 C23 H23 . . 119.6 ?
    C24 C23 H23 . . 119.6 ?
    N4 C24 C25 . . 122.4(2) ?
    N4 C24 C23 . . 119.4(2) ?
    C25 C24 C23 . . 118.1(2) ?
    C26 C25 C24 . . 120.7(2) ?
    C26 C25 H25 . . 119.7 ?
    C24 C25 H25 . . 119.7 ?
    C25 C26 C21 . . 121.5(2) ?
    C25 C26 H26 . . 119.2 ?
    C21 C26 H26 . . 119.2 ?
    C11 N1 H1B . . 117.7(17) ?
    C11 N1 H1A . . 120.2(16) ?
    H1B N1 H1A . . 122(2) ?
    C7 N2 C1 . . 110.94(17) ?
    C20 N3 C14 . . 110.98(17) ?
    C24 N4 H4A . . 108.7(16) ?
    C24 N4 H4B . . 116.1(17) ?
    H4A N4 H4B . . 118(2) ?
    C6 S1 C7 . . 89.56(10) ?
    C6 S1 S2 . . 90.73(7) ?
    C7 S1 S2 . . 164.85(6) ?
    C19 S2 C20 . . 89.27(10) ?
    C19 S2 S1 . . 95.40(7) ?
    C20 S2 S1 . . 157.02(7) ?
loop_
    _geom_torsion_atom_site_label_1
    _geom_torsion_atom_site_label_2
    _geom_torsion_atom_site_label_3
    _geom_torsion_atom_site_label_4
    _geom_torsion_site_symmetry_1
    _geom_torsion_site_symmetry_2
    _geom_torsion_site_symmetry_3
    _geom_torsion_site_symmetry_4
    _geom_torsion
    _geom_torsion_publ_flag
    N2 C1 C2 C3 . . . . -179.3(2) ?
    C6 C1 C2 C3 . . . . -0.2(3) ?
    C1 C2 C3 C4 . . . . -0.2(4) ?
    C2 C3 C4 C5 . . . . 0.3(4) ?
    C3 C4 C5 C6 . . . . 0.0(4) ?
    C4 C5 C6 C1 . . . . -0.4(3) ?
    C4 C5 C6 S1 . . . . 178.68(17) ?
    N2 C1 C6 C5 . . . . 179.73(18) ?
    C2 C1 C6 C5 . . . . 0.5(3) ?
    N2 C1 C6 S1 . . . . 0.5(2) ?
    C2 C1 C6 S1 . . . . -178.76(17) ?
    N2 C7 C8 C13 . . . . 173.49(18) ?
    S1 C7 C8 C13 . . . . -5.9(3) ?
    N2 C7 C8 C9 . . . . -6.2(3) ?
    S1 C7 C8 C9 . . . . 174.43(15) ?
    C13 C8 C9 C10 . . . . 0.0(3) ?
    C7 C8 C9 C10 . . . . 179.73(18) ?
    C8 C9 C10 C11 . . . . -0.5(3) ?
    C9 C10 C11 N1 . . . . 179.81(19) ?
    C9 C10 C11 C12 . . . . 0.4(3) ?
    N1 C11 C12 C13 . . . . -179.2(2) ?
    C10 C11 C12 C13 . . . . 0.2(3) ?
    C11 C12 C13 C8 . . . . -0.7(3) ?
    C9 C8 C13 C12 . . . . 0.6(3) ?
    C7 C8 C13 C12 . . . . -179.14(18) ?
    C19 C14 C15 C16 . . . . -0.7(3) ?
    N3 C14 C15 C16 . . . . 179.4(2) ?
    C14 C15 C16 C17 . . . . 0.4(3) ?
    C15 C16 C17 C18 . . . . -0.1(4) ?
    C16 C17 C18 C19 . . . . 0.1(4) ?
    N3 C14 C19 C18 . . . . -179.35(19) ?
    C15 C14 C19 C18 . . . . 0.8(3) ?
    N3 C14 C19 S2 . . . . 0.3(2) ?
    C15 C14 C19 S2 . . . . -179.57(16) ?
    C17 C18 C19 C14 . . . . -0.5(3) ?
    C17 C18 C19 S2 . . . . 179.95(18) ?
    N3 C20 C21 C26 . . . . -177.40(18) ?
    S2 C20 C21 C26 . . . . 2.3(3) ?
    N3 C20 C21 C22 . . . . 2.0(3) ?
    S2 C20 C21 C22 . . . . -178.30(15) ?
    C26 C21 C22 C23 . . . . -0.2(3) ?
    C20 C21 C22 C23 . . . . -179.62(19) ?
    C21 C22 C23 C24 . . . . 0.0(3) ?
    C22 C23 C24 N4 . . . . -177.5(2) ?
    C22 C23 C24 C25 . . . . 0.1(3) ?
    N4 C24 C25 C26 . . . . 177.6(2) ?
    C23 C24 C25 C26 . . . . 0.1(3) ?
    C24 C25 C26 C21 . . . . -0.4(3) ?
    C22 C21 C26 C25 . . . . 0.4(3) ?
    C20 C21 C26 C25 . . . . 179.80(19) ?
    C8 C7 N2 C1 . . . . -179.01(17) ?
    S1 C7 N2 C1 . . . . 0.4(2) ?
    C2 C1 N2 C7 . . . . 178.6(2) ?
    C6 C1 N2 C7 . . . . -0.6(3) ?
    C21 C20 N3 C14 . . . . -179.77(17) ?
    S2 C20 N3 C14 . . . . 0.5(2) ?
    C19 C14 N3 C20 . . . . -0.5(3) ?
    C15 C14 N3 C20 . . . . 179.33(19) ?
    C5 C6 S1 C7 . . . . -179.4(2) ?
    C1 C6 S1 C7 . . . . -0.23(15) ?
    C5 C6 S1 S2 . . . . 15.8(2) ?
    C1 C6 S1 S2 . . . . -165.07(14) ?
    N2 C7 S1 C6 . . . . -0.08(15) ?
    C8 C7 S1 C6 . . . . 179.33(16) ?
    N2 C7 S1 S2 . . . . 91.1(3) ?
    C8 C7 S1 S2 . . . . -89.5(3) ?
    C14 C19 S2 C20 . . . . 0.00(15) ?
    C18 C19 S2 C20 . . . . 179.6(2) ?
    C14 C19 S2 S1 . . . . -157.47(14) ?
    C18 C19 S2 S1 . . . . 22.1(2) ?
    N3 C20 S2 C19 . . . . -0.31(16) ?
    C21 C20 S2 C19 . . . . 179.97(17) ?
    N3 C20 S2 S1 . . . . 101.9(2) ?
    C21 C20 S2 S1 . . . . -77.8(2) ?
    C6 S1 S2 C19 . . . . -101.16(9) ?
    C7 S1 S2 C19 . . . . 167.8(3) ?
    C6 S1 S2 C20 . . . . 157.87(19) ?
    C7 S1 S2 C20 . . . . 66.9(3) ?
loop_
    _geom_hbond_atom_site_label_D
    _geom_hbond_atom_site_label_H
    _geom_hbond_atom_site_label_A
    _geom_hbond_site_symmetry_A
    _geom_hbond_distance_DH
    _geom_hbond_distance_HA
    _geom_hbond_distance_DA
    _geom_hbond_angle_DHA
    _geom_hbond_publ_flag
    N1 H1B N4 1_654 0.819(15) 2.644(18) 3.374(3) 149(2) yes
    N1 H1A N3 1_554 0.850(15) 2.324(16) 3.145(3) 163(2) yes
