# Supplementary material for: 2-(4-Amino­phen­yl)-1,3-benzothia­zole
Source: Acta Crystallogr Sect E Struct Rep Online. 2008 Oct 4;64(Pt 11):o2065. doi: 10.1107/S1600536808031565 (PMC2959689; doi:10.1107/S1600536808031565)
Supplement: Supplementary file 2 [file e-64-o2065-Isup2.hkl]

# 
# h,k,l, Fc-squared, Fo-squared, sigma(Fo-squared) and status flag 
# 
data_I
_shelx_title ' 080604bm in P-1' 
_shelx_refln_list_code          4 
_shelx_F_calc_maximum      163.11 
_exptl_crystal_F_000       472.00 
_reflns_d_resolution_high  0.8107 
 
loop_ 
 _symmetry_equiv_pos_as_xyz 
 'x, y, z' 
 '-x, -y, -z' 
 
_cell_length_a     8.7038 
_cell_length_b     9.5933 
_cell_length_c    14.5144 
_cell_angle_alpha  70.720 
_cell_angle_beta   77.326 
_cell_angle_gamma  73.170 
 
_shelx_F_squared_multiplier     1.000 
 
loop_ 
 _refln_index_h 
 _refln_index_k 
 _refln_index_l 
 _refln_F_squared_calc 
 _refln_F_squared_meas 
 _refln_F_squared_sigma 
 _refln_observed_status 
   1   0   0     4110.76     4241.72     44.60 o 
   2   0   0        0.16        0.80      1.15 o 
   3   0   0     2286.57     2306.29     17.57 o 
   4   0   0      923.25      932.31     12.85 o 
   5   0   0     1141.91     1013.70    151.48 o 
   6   0   0      101.02       95.05      4.27 o 
   7   0   0       83.80       86.50      5.77 o 
   8   0   0       49.38       53.09      8.55 o 
   9   0   0        1.91        2.14      4.16 o 
  10   0   0        2.67       11.04      5.58 o 
  -9   1   0        0.08        0.36      3.92 o 
  -8   1   0       31.48       41.45      7.72 o 
  -7   1   0        4.95        5.51      1.89 o 
  -6   1   0       92.30       86.74      4.27 o 
  -5   1   0     1611.87     1537.64     97.10 o 
  -4   1   0      325.35      324.91      8.15 o 
  -3   1   0      778.14      846.54     16.39 o 
  -2   1   0      895.35      899.75     14.73 o 
  -1   1   0      967.52     1022.29     10.33 o 
   0   1   0      101.61      107.77      2.31 o 
   1   1   0      347.22      385.69      8.14 o 
   2   1   0     8059.40     8716.82     57.00 o 
   3   1   0        7.93       11.09      1.72 o 
   4   1   0      151.45      180.75      5.08 o 
   5   1   0       42.56       29.09     14.78 o 
   6   1   0      410.34      403.53     10.69 o 
   7   1   0      117.27      104.05     14.85 o 
   8   1   0       25.48       27.11      4.36 o 
   9   1   0        0.65       -1.31      3.68 o 
  10   1   0       18.42       31.95      8.08 o 
  -8   2   0        4.68        5.00      3.62 o 
  -7   2   0       10.24        9.38      2.34 o 
  -6   2   0        0.11        0.25      1.01 o 
  -5   2   0       33.98       32.77      5.63 o 
  -4   2   0      574.30      605.15     11.54 o 
  -3   2   0     1582.70     1669.50     25.95 o 
  -2   2   0       42.47       48.79      1.81 o 
  -1   2   0      133.35      118.36      2.84 o 
   0   2   0     1263.79     1275.29     15.85 o 
   1   2   0      826.56      887.90      9.72 o 
   2   2   0    26604.33    25892.53    137.22 o 
   3   2   0       11.43       10.52      1.67 o 
   4   2   0      395.09      393.57      5.34 o 
   5   2   0      998.05     1034.89     17.25 o 
   6   2   0      201.99      168.35     20.78 o 
   7   2   0       72.19       29.72     32.36 o 
   8   2   0      734.61      709.01     26.48 o 
   9   2   0       17.50       16.75      6.18 o 
  10   2   0        1.50        4.28      4.04 o 
  -8   3   0        8.11       11.04      5.46 o 
  -7   3   0        6.92        4.28      3.56 o 
  -6   3   0       79.92       68.63      4.64 o 
  -5   3   0        1.60        0.79      0.97 o 
  -4   3   0        2.46        2.85      1.05 o 
  -3   3   0       38.63       35.76      2.32 o 
  -2   3   0      163.37      188.44      3.89 o 
  -1   3   0      920.84     1004.56     17.28 o 
   0   3   0       48.84       42.86      2.56 o 
   1   3   0      733.08      766.37      8.26 o 
   2   3   0      110.64      100.57      2.67 o 
   3   3   0     1856.09     2092.86     19.69 o 
   4   3   0     1430.19     1486.62     18.42 o 
   5   3   0      102.14      111.20      5.58 o 
   6   3   0      483.30      465.46     12.36 o 
   7   3   0        1.24        2.66      1.91 o 
   8   3   0        4.64        8.70      2.88 o 
   9   3   0       25.46       27.43      7.36 o 
  10   3   0       27.49       35.75      8.79 o 
  -8   4   0        1.11        3.56      4.51 o 
  -7   4   0       20.82       18.65      6.18 o 
  -6   4   0        7.58        1.11      2.97 o 
  -5   4   0       29.38       26.13      7.54 o 
  -4   4   0        3.49        5.13      2.02 o 
  -3   4   0       72.12       73.88      2.85 o 
  -2   4   0       96.41       98.76      5.08 o 
  -1   4   0      732.44      811.32     24.64 o 
   0   4   0       67.04       64.18      3.61 o 
   1   4   0        8.40        9.33      1.12 o 
   2   4   0      172.22      201.54      6.02 o 
   3   4   0      526.61      566.23      9.82 o 
   4   4   0     3317.83     3484.19     47.68 o 
   5   4   0       35.28       38.97      4.06 o 
   6   4   0        7.00        7.44      2.28 o 
   7   4   0      145.69      139.84      7.71 o 
   8   4   0       10.12       13.18      3.44 o 
   9   4   0       13.40       14.48      3.95 o 
  10   4   0        9.38        7.72      4.63 o 
  -7   5   0        0.74        0.71      4.04 o 
  -6   5   0        0.02        1.49      2.18 o 
  -5   5   0       92.75       78.99      6.17 o 
  -4   5   0      106.35      105.54      6.54 o 
  -3   5   0       21.82       23.77      2.90 o 
  -2   5   0      125.50      114.51      5.96 o 
  -1   5   0        0.64        0.85      1.13 o 
   0   5   0      203.75      199.34     11.52 o 
   1   5   0       97.78       98.21     30.26 o 
   2   5   0      242.72      287.05      6.61 o 
   3   5   0       74.81       71.19      2.99 o 
   4   5   0       33.18       33.83      3.73 o 
   5   5   0       17.08       18.77      3.28 o 
   6   5   0      739.74      718.50     16.46 o 
   7   5   0        2.39        6.34      2.61 o 
   8   5   0        3.00        9.14      3.05 o 
   9   5   0        5.17        8.34      3.26 o 
  10   5   0        0.02       -1.78      4.16 o 
  -7   6   0       48.68       48.34     10.21 o 
  -6   6   0        0.15       -0.71      4.04 o 
  -5   6   0       18.13       27.87      4.62 o 
  -4   6   0      136.48      121.85      7.64 o 
  -3   6   0      473.81      458.58     11.05 o 
  -2   6   0       73.70       74.54      5.37 o 
  -1   6   0      235.47      221.38     11.82 o 
   0   6   0      590.88      563.53     13.17 o 
   1   6   0       71.19       28.09     39.43 o 
   2   6   0       33.37       33.36      2.39 o 
   3   6   0      368.83      373.48     16.24 o 
   4   6   0      223.61      217.02      8.22 o 
   5   6   0      303.57      256.91     13.06 o 
   6   6   0      340.36      315.76     11.50 o 
   7   6   0       35.54       40.95      5.31 o 
   8   6   0        3.75        4.94      2.94 o 
   9   6   0        4.45        5.39      3.27 o 
  -6   7   0        4.63        3.92      5.46 o 
  -5   7   0       26.90       26.84      5.16 o 
  -4   7   0        0.00        1.48      2.31 o 
  -3   7   0        7.06        3.60      2.23 o 
  -2   7   0       87.91       80.69      6.15 o 
  -1   7   0      193.46      185.69      8.69 o 
   0   7   0      113.19      106.60      8.25 o 
   1   7   0       51.78       38.68      4.28 o 
   2   7   0      398.91      373.80     15.68 o 
   3   7   0        1.41        3.21      2.49 o 
   4   7   0       30.52       35.84      4.17 o 
   5   7   0        6.92        4.59      2.09 o 
   6   7   0        2.04        5.53      2.43 o 
   7   7   0        4.10        5.22      2.81 o 
   8   7   0      136.43      135.29      8.98 o 
   9   7   0       14.84       28.15      5.66 o 
  -5   8   0        2.17        3.21      4.87 o 
  -4   8   0       39.78       43.89      5.09 o 
  -3   8   0       52.43       67.87      5.72 o 
  -2   8   0       63.41       63.54      9.50 o 
  -1   8   0        3.39        6.22      2.65 o 
   0   8   0      154.07      154.14     11.58 o 
   1   8   0      194.83      195.28      8.98 o 
   2   8   0      128.48      123.22     10.51 o 
   3   8   0       48.71       42.52      7.48 o 
   4   8   0      192.54      192.99     13.78 o 
   5   8   0      223.73      209.02     14.73 o 
   6   8   0        2.00        5.58      4.04 o 
   7   8   0       11.31       16.40      4.24 o 
   8   8   0      100.15       90.61      8.14 o 
  -4   9   0        2.31        7.21      3.25 o 
  -3   9   0        0.05        1.80      2.36 o 
  -2   9   0        0.40       -0.78      2.17 o 
  -1   9   0       30.86       30.97      5.37 o 
   0   9   0       12.15       18.58      4.11 o 
   1   9   0       56.14       56.15      6.08 o 
   2   9   0       63.21       49.88      8.79 o 
   3   9   0      109.77      109.97     11.04 o 
   4   9   0       10.34        9.50      4.63 o 
   5   9   0       41.39       46.08      8.79 o 
   6   9   0       24.06       34.56      8.08 o 
   7   9   0       13.56       24.70      7.24 o 
   8   9   0        6.12        7.01      4.75 o 
  -2  10   0       29.83       31.14      4.84 o 
  -1  10   0       19.86       18.86      4.73 o 
   0  10   0        0.27        0.79      2.74 o 
   1  10   0       33.00       36.34      8.43 o 
   2  10   0       36.33       33.85      8.19 o 
   3  10   0        6.66        3.68      3.68 o 
   4  10   0       14.66        7.24      4.63 o 
   5  10   0       20.85       33.02      8.43 o 
   6  10   0       16.18       14.37      5.82 o 
   1  11   0       53.59       48.46     10.45 o 
   2  11   0        7.08        3.80      4.75 o 
   3  11   0        1.32       -0.71      4.04 o 
   4  11   0        0.00       -0.59      2.85 o 
  -6 -10   1        0.01       -3.09      2.38 o 
  -5 -10   1        1.54        1.31      3.21 o 
  -4 -10   1        5.33        7.60      4.51 o 
  -3 -10   1        0.09       -0.71      2.49 o 
  -2 -10   1        0.16        0.48      3.44 o 
  -1 -10   1        6.04        5.23      4.75 o 
   0 -10   1        0.13        0.12      2.82 o 
   1 -10   1       49.08       52.34      7.10 o 
  -7  -9   1        5.86        4.63      4.04 o 
  -6  -9   1        5.06        6.29      3.92 o 
  -5  -9   1       12.00       11.88      4.99 o 
  -4  -9   1       15.25       19.00      6.18 o 
  -3  -9   1        0.20        1.43      2.73 o 
  -2  -9   1       13.61        9.86      4.63 o 
  -1  -9   1       61.96       60.01      6.34 o 
   0  -9   1       33.15       33.65      5.40 o 
   1  -9   1       26.85       29.20      5.33 o 
   2  -9   1        3.48        6.03      2.83 o 
   3  -9   1        0.07       -0.04      2.30 o 
  -8  -8   1       66.01       48.38      6.79 o 
  -7  -8   1       46.34       41.18      5.91 o 
  -6  -8   1        2.75        4.99      3.92 o 
  -5  -8   1       15.60       17.10      5.34 o 
  -4  -8   1       44.01       44.06      7.96 o 
  -3  -8   1      184.95      175.65     13.18 o 
  -2  -8   1        5.61        7.99      2.54 o 
  -1  -8   1      140.28      135.05      7.75 o 
   0  -8   1       13.38       16.33      3.69 o 
   1  -8   1        7.77       13.54      3.37 o 
   2  -8   1       53.72       60.24      5.40 o 
   3  -8   1       52.73       60.13      5.73 o 
   4  -8   1       11.19       11.92      3.96 o 
   5  -8   1        2.49        5.75      4.81 o 
  -9  -7   1       14.51       15.83      4.61 o 
  -8  -7   1       84.34       74.03      7.55 o 
  -7  -7   1      319.24      292.20     15.08 o 
  -6  -7   1       45.89       47.80      5.58 o 
  -5  -7   1        7.14        6.92      2.60 o 
  -4  -7   1       47.25       53.99      4.82 o 
  -3  -7   1      348.24      335.98     16.75 o 
  -2  -7   1       65.75       69.82      5.02 o 
  -1  -7   1      226.25      188.72     20.01 o 
   0  -7   1      112.30      103.77     10.09 o 
   1  -7   1       67.61       73.89      8.67 o 
   2  -7   1        7.76       16.27      5.23 o 
   3  -7   1        0.97        3.42      1.90 o 
   4  -7   1       12.69       15.01      3.84 o 
   5  -7   1       22.51       30.31      7.96 o 
   6  -7   1        1.40       -4.28      4.04 o 
  -9  -6   1       25.01       33.49      8.67 o 
  -8  -6   1       40.14       52.38      6.38 o 
  -7  -6   1       81.87       83.54      6.59 o 
  -6  -6   1     1089.88      973.52     20.15 o 
  -5  -6   1      919.25      901.94     67.04 o 
  -4  -6   1      384.65      355.48     10.69 o 
  -3  -6   1        5.30        5.54      1.39 o 
  -2  -6   1        7.90        7.36      1.45 o 
  -1  -6   1     1058.33      483.19    532.83 o 
   0  -6   1       84.60       76.84      5.15 o 
   1  -6   1        0.02       -0.37      1.11 o 
   2  -6   1       53.03       56.65      7.01 o 
   3  -6   1      160.77      156.27      6.69 o 
   4  -6   1      166.46      182.37      9.31 o 
   5  -6   1        1.84        1.24      2.31 o 
   6  -6   1       63.33       67.63      7.20 o 
   7  -6   1      139.54      156.17     15.44 o 
 -10  -5   1       92.03       98.81     14.25 o 
  -9  -5   1       42.29       49.88      9.98 o 
  -8  -5   1       11.36       12.63      3.39 o 
  -7  -5   1       75.69       78.87      6.13 o 
  -6  -5   1      147.16      143.97      7.60 o 
  -5  -5   1      849.05      781.17     40.08 o 
  -4  -5   1        2.13        4.19      1.54 o 
  -3  -5   1      311.54      288.46      6.14 o 
  -2  -5   1        1.20        0.93      0.74 o 
  -1  -5   1       22.15       11.84      4.40 o 
   0  -5   1      137.33      119.98      5.70 o 
   1  -5   1      983.72      980.59     16.92 o 
   2  -5   1      575.65      489.78     18.05 o 
   3  -5   1        0.98        1.31      1.32 o 
   4  -5   1       50.63       48.86      5.29 o 
   5  -5   1       90.71      103.28      7.08 o 
   6  -5   1       80.11       88.35      7.00 o 
   7  -5   1       23.10       18.76      6.77 o 
 -10  -4   1       15.86       23.16      8.08 o 
  -9  -4   1       15.74       17.93      6.53 o 
  -8  -4   1      212.75      196.08     14.73 o 
  -7  -4   1       31.05       42.00      4.99 o 
  -6  -4   1       78.83       59.36      8.43 o 
  -5  -4   1       15.74       15.22      2.77 o 
  -4  -4   1     4569.24     4723.62     35.99 o 
  -3  -4   1     1900.48     1994.49     24.60 o 
  -2  -4   1     1531.61     1668.85     31.32 o 
  -1  -4   1      884.79      884.33     16.69 o 
   0  -4   1      913.61      866.92     13.51 o 
   1  -4   1     1246.39     1270.65     17.34 o 
   2  -4   1      897.25      925.45     13.59 o 
   3  -4   1      367.39      337.07      8.20 o 
   4  -4   1      215.81      204.33      8.47 o 
   5  -4   1        1.20        2.14      1.76 o 
   6  -4   1       16.35       17.48      3.68 o 
   7  -4   1       50.94       66.97      6.74 o 
   8  -4   1      187.26      157.60     14.49 o 
 -10  -3   1        0.46       -0.48      3.33 o 
  -9  -3   1        0.43        2.73      3.44 o 
  -8  -3   1      116.32      128.14      7.74 o 
  -7  -3   1      196.47      202.49     13.66 o 
  -6  -3   1      163.79      157.72     11.04 o 
  -5  -3   1       21.57       19.37      2.97 o 
  -4  -3   1      425.48      470.29     10.49 o 
  -3  -3   1      570.16      630.50     15.06 o 
  -2  -3   1     2094.74     2347.49     19.91 o 
  -1  -3   1      105.52       93.22      4.03 o 
   0  -3   1       13.02       11.00      0.97 o 
   1  -3   1      714.19      759.90     11.88 o 
   2  -3   1       67.17       63.44      3.08 o 
   3  -3   1     1310.84     1355.00     13.46 o 
   4  -3   1       44.81       39.59      3.26 o 
   5  -3   1       73.15       69.57      4.76 o 
   6  -3   1        7.27        4.20      4.81 o 
   7  -3   1        0.92       -0.44      1.91 o 
   8  -3   1        3.97        5.70      4.39 o 
 -10  -2   1        0.56        1.90      3.80 o 
  -9  -2   1        1.59        0.83      3.80 o 
  -8  -2   1        6.22       11.04      4.75 o 
  -7  -2   1      206.31      211.57      9.56 o 
  -6  -2   1        3.60        7.13      2.26 o 
  -5  -2   1       75.10       65.73     10.06 o 
  -4  -2   1      563.80      450.47    187.44 o 
  -3  -2   1       20.95       22.38      2.20 o 
  -2  -2   1    12161.40    12682.01     38.51 o 
  -1  -2   1     3279.22     3535.10     40.37 o 
   0  -2   1       74.00       71.31      2.85 o 
   1  -2   1     1045.43     1026.99     13.06 o 
   2  -2   1       28.32       30.27      1.48 o 
   3  -2   1      781.90      944.55     13.75 o 
   4  -2   1       32.52       25.84      2.28 o 
   5  -2   1        9.84        8.73      1.69 o 
   6  -2   1       46.75       47.45      3.75 o 
   7  -2   1       60.06       31.17     16.34 o 
   8  -2   1       62.76       53.83     13.90 o 
 -10  -1   1        1.97        2.02      4.28 o 
  -9  -1   1        4.93        1.43      4.04 o 
  -8  -1   1      203.17      192.75     14.13 o 
  -7  -1   1      107.81       97.86      5.98 o 
  -6  -1   1       65.85       65.23      3.41 o 
  -5  -1   1       23.87       28.00      2.23 o 
  -4  -1   1        0.05        0.70      0.56 o 
  -3  -1   1      321.21      333.21      6.64 o 
  -2  -1   1      858.65      817.41     95.88 o 
  -1  -1   1     1767.22     1846.54     45.19 o 
   0  -1   1     1886.93     2050.26     12.47 o 
   1  -1   1     1346.62     1459.83     29.67 o 
   2  -1   1      181.46      182.65      5.21 o 
   3  -1   1      359.95      354.34      7.68 o 
   4  -1   1       30.36       37.08      3.58 o 
   5  -1   1       20.91       26.10      2.58 o 
   6  -1   1       60.50       59.26      4.68 o 
   7  -1   1        0.00        1.23      1.30 o 
   8  -1   1        3.86        3.97      2.25 o 
   9  -1   1        3.13        7.36      4.63 o 
 -10   0   1        1.15        1.66      4.39 o 
  -9   0   1      119.36      122.33     12.35 o 
  -8   0   1        5.93       14.73      5.23 o 
  -7   0   1       13.32       12.79      2.82 o 
  -6   0   1      380.22      379.86     10.23 o 
  -5   0   1      321.19      314.54      6.83 o 
  -4   0   1        3.38        7.45      4.70 o 
  -3   0   1      239.85      258.58      4.74 o 
  -2   0   1       36.10       38.90      1.57 o 
  -1   0   1      583.22      649.06      5.69 o 
   0   0   1      111.23       67.46      1.78 o 
   1   0   1      660.04      660.44     23.91 o 
   2   0   1     1087.04     1077.34     15.13 o 
   3   0   1      442.58      477.50      9.14 o 
   4   0   1       24.11       23.00      1.92 o 
   5   0   1      705.38      742.60     10.66 o 
   6   0   1        1.82        1.49      1.09 o 
   7   0   1        0.00        1.25      1.29 o 
   8   0   1        0.49        2.80      1.94 o 
   9   0   1        5.34        8.19      4.51 o 
  10   0   1        0.28       -4.45      2.97 o 
  -9   1   1       40.03       47.15      9.26 o 
  -8   1   1        0.02        1.07      2.97 o 
  -7   1   1      100.29       94.43      7.07 o 
  -6   1   1      264.19      245.97      6.98 o 
  -5   1   1      546.49      568.96      9.58 o 
  -4   1   1      130.50      130.00      4.14 o 
  -3   1   1      398.96      368.07      7.27 o 
  -2   1   1       11.89       10.98      4.30 o 
  -1   1   1     1087.40     1182.05      9.01 o 
   0   1   1     1074.43     1130.03     11.16 o 
   1   1   1       61.46       66.01      1.38 o 
   2   1   1     3234.67     3510.20     66.46 o 
   3   1   1       50.16       56.56      2.09 o 
   4   1   1      711.54      791.29      9.03 o 
   5   1   1      476.88      449.71      8.97 o 
   6   1   1        3.03        1.48      1.07 o 
   7   1   1      102.87      107.01      9.09 o 
   8   1   1       18.79       20.64      3.81 o 
   9   1   1        1.76        0.00      3.44 o 
  10   1   1        0.39       -0.36      3.33 o 
  -8   2   1        2.70        7.48      4.04 o 
  -7   2   1       92.12       98.28      9.38 o 
  -6   2   1       16.71       18.21      3.24 o 
  -5   2   1      440.74      295.88    146.25 o 
  -4   2   1      481.62      488.53      8.50 o 
  -3   2   1      213.00      185.53      4.58 o 
  -2   2   1     1710.15     1805.36     16.16 o 
  -1   2   1    12608.02    12939.17     62.24 o 
   0   2   1      540.46      577.41     17.10 o 
   1   2   1     1153.54     1230.99      7.88 o 
   2   2   1     6644.74     7310.74    105.70 o 
   3   2   1     1933.71     2023.35     24.11 o 
   4   2   1      694.92      651.75      6.97 o 
   5   2   1       10.00       12.21      1.45 o 
   6   2   1      286.86      290.82      9.59 o 
   7   2   1      503.25      486.16     13.50 o 
   8   2   1      157.57      147.78      8.28 o 
   9   2   1       19.20       20.89      4.28 o 
  10   2   1       11.95       18.17      6.89 o 
  -8   3   1        1.22        1.54      3.33 o 
  -7   3   1       42.97       46.56      7.96 o 
  -6   3   1        7.57        7.81      2.08 o 
  -5   3   1       55.65       55.40      3.48 o 
  -4   3   1      128.73      113.10      4.28 o 
  -3   3   1       60.38       53.49      2.70 o 
  -2   3   1      280.36      317.78      6.34 o 
  -1   3   1      346.81      297.90      4.16 o 
   0   3   1      483.25      491.26     14.90 o 
   1   3   1      898.65      917.90     12.82 o 
   2   3   1      270.21      259.82      4.08 o 
   3   3   1      157.88      155.13      5.37 o 
   4   3   1     1700.93     1884.92     29.04 o 
   5   3   1      130.05      128.49      5.98 o 
   6   3   1       82.38       82.64      5.43 o 
   7   3   1      189.42      169.72     16.98 o 
   8   3   1      207.69      208.43      9.78 o 
   9   3   1      108.21      126.09      8.79 o 
  10   3   1       38.43       46.08      9.98 o 
  -8   4   1       30.05       35.39      8.55 o 
  -7   4   1        9.56       14.61      5.34 o 
  -6   4   1       13.39       12.83      5.11 o 
  -5   4   1       96.09       88.41      5.83 o 
  -4   4   1      107.71       88.67     10.75 o 
  -3   4   1      336.98      328.36     12.23 o 
  -2   4   1      345.15      387.30     13.30 o 
  -1   4   1        0.05        0.38      0.77 o 
   0   4   1      315.94      293.46      8.97 o 
   1   4   1      424.33      438.25      8.29 o 
   2   4   1       81.64       73.39      2.77 o 
   3   4   1      270.06      286.46      4.68 o 
   4   4   1     1315.39     1426.12     18.76 o 
   5   4   1      539.18      548.42     12.76 o 
   6   4   1       84.05       91.38      5.87 o 
   7   4   1      254.96      245.78     12.05 o 
   8   4   1       18.67       21.69      4.14 o 
   9   4   1       91.06       88.88      7.22 o 
  10   4   1        3.65        4.28      4.39 o 
  -7   5   1       24.09       30.52      8.19 o 
  -6   5   1        1.71        0.59      3.21 o 
  -5   5   1      200.83      163.10      8.34 o 
  -4   5   1      183.66      174.23     12.23 o 
  -3   5   1        0.29        0.35      1.02 o 
  -2   5   1       27.61       26.05      3.33 o 
  -1   5   1       17.05       18.17      2.76 o 
   0   5   1      263.67      262.50      7.98 o 
   1   5   1        1.14        0.31      1.25 o 
   2   5   1        1.67        2.33      0.84 o 
   3   5   1        4.14        6.49      1.27 o 
   4   5   1        0.19        1.06      1.08 o 
   5   5   1      138.01      132.32     17.93 o 
   6   5   1       50.06       47.83      4.99 o 
   7   5   1        3.27        3.28      2.05 o 
   8   5   1        3.91        3.93      2.37 o 
   9   5   1       40.75       49.05      6.44 o 
  10   5   1       59.36       45.13     10.57 o 
  -7   6   1        5.41        5.58      5.94 o 
  -6   6   1        6.66        6.41      4.63 o 
  -5   6   1        0.82        0.00      1.85 o 
  -4   6   1        1.18        2.26      2.18 o 
  -3   6   1        1.23        1.07      1.52 o 
  -2   6   1       18.84       20.84      3.80 o 
  -1   6   1       17.50       15.65      2.87 o 
   0   6   1        5.56        6.42      1.96 o 
   1   6   1      182.87       72.81     82.42 o 
   2   6   1        0.31       -0.18      0.66 o 
   3   6   1        0.58        2.40      0.95 o 
   4   6   1       14.00       11.17      4.39 o 
   5   6   1       88.28       76.01      5.37 o 
   6   6   1      342.27      324.24     11.46 o 
   7   6   1        2.39        9.39      4.39 o 
   8   6   1       28.09       22.39      4.58 o 
   9   6   1        0.05        3.12      2.60 o 
  10   6   1        2.23        5.07      3.57 o 
  -6   7   1       41.47       54.99     10.69 o 
  -5   7   1        3.03        1.31      3.92 o 
  -4   7   1        3.86        5.71      4.63 o 
  -3   7   1      608.12      573.21     13.05 o 
  -2   7   1      235.12      224.17      9.75 o 
  -1   7   1        5.05        6.95      2.27 o 
   0   7   1       18.55       18.86      3.36 o 
   1   7   1        8.64       11.52      2.60 o 
   2   7   1        9.40        8.58      2.22 o 
   3   7   1       15.05       15.68      4.51 o 
   4   7   1      106.23      115.35      6.19 o 
   5   7   1        0.19        2.16      1.67 o 
   6   7   1      103.54      106.75      6.97 o 
   7   7   1       17.53       15.91      3.95 o 
   8   7   1       19.97       14.80      4.16 o 
   9   7   1       11.94       17.10      4.53 o 
  -5   8   1      116.22      106.53     13.18 o 
  -4   8   1       62.46       81.66      6.01 o 
  -3   8   1       13.20       15.70      3.14 o 
  -2   8   1       89.33       99.79      7.25 o 
  -1   8   1      496.75      485.78     14.90 o 
   0   8   1      153.80      160.50      8.40 o 
   1   8   1       11.36       12.06      3.10 o 
   2   8   1      109.32      112.25      6.50 o 
   3   8   1      140.28      127.08     11.04 o 
   4   8   1       43.11       38.60      7.36 o 
   5   8   1       50.11       46.32      7.96 o 
   6   8   1       32.17       39.97      5.31 o 
   7   8   1       45.73       56.65      9.26 o 
   8   8   1        6.40       11.07      3.80 o 
   9   8   1       10.86       13.76      4.59 o 
  -4   9   1        0.07       -0.24      3.44 o 
  -3   9   1       30.96       40.83      5.19 o 
  -2   9   1       53.90       66.86     10.69 o 
  -1   9   1      165.74      155.17     13.54 o 
   0   9   1       47.72       52.59      6.08 o 
   1   9   1       88.76       91.35      6.76 o 
   2   9   1      157.53      161.75     13.06 o 
   3   9   1       36.61       32.78      7.36 o 
   4   9   1        3.36        6.77      4.51 o 
   5   9   1       74.54       93.70     10.69 o 
   6   9   1       27.77       29.33      7.72 o 
   7   9   1        1.21        3.21      4.04 o 
   8   9   1       12.10       10.45      5.58 o 
  -2  10   1       11.55       18.47      3.92 o 
  -1  10   1       88.41       98.82     15.20 o 
   0  10   1      396.32      417.42     15.66 o 
   1  10   1      237.17      266.26     20.78 o 
   2  10   1       34.02       38.00      8.43 o 
   3  10   1       61.87       56.53      9.86 o 
   4  10   1      114.30       96.55     11.28 o 
   5  10   1       19.12       16.75      5.94 o 
   6  10   1        1.09        1.66      3.80 o 
   7  10   1        7.02        5.70      4.51 o 
   0  11   1        9.73        4.86      3.61 o 
   1  11   1        1.75        2.73      4.51 o 
   2  11   1       20.34       17.70      6.53 o 
   3  11   1        5.65       10.69      6.29 o 
   4  11   1        2.61        4.28      4.51 o 
   5  11   1        2.18        1.66      3.56 o 
  -5 -10   2       86.87       87.05     12.23 o 
  -4 -10   2       50.38       59.26     10.45 o 
  -3 -10   2        2.64        1.07      3.68 o 
  -2 -10   2       35.71       40.62      9.03 o 
  -1 -10   2       54.94       55.11     10.21 o 
   0 -10   2        1.22        5.14      3.39 o 
   1 -10   2        6.31        4.51      4.99 o 
  -7  -9   2        0.03       -4.45      2.97 o 
  -6  -9   2        3.54        4.99      4.39 o 
  -5  -9   2       33.37       42.99      8.91 o 
  -4  -9   2       22.10       18.05      6.29 o 
  -3  -9   2       30.59       41.33      8.43 o 
  -2  -9   2       85.89       89.19     10.57 o 
  -1  -9   2        9.54       13.81      3.63 o 
   0  -9   2       50.34       47.45      6.17 o 
   1  -9   2        0.18       -0.53      2.28 o 
   2  -9   2        1.87        4.79      2.48 o 
   3  -9   2       13.26       18.84      3.89 o 
  -8  -8   2       75.53       78.58      8.18 o 
  -7  -8   2      126.45       98.93     11.40 o 
  -6  -8   2       11.26        7.36      4.51 o 
  -5  -8   2        2.17        0.71      3.09 o 
  -4  -8   2       20.64       19.12      5.82 o 
  -3  -8   2       62.65       65.44      9.26 o 
  -2  -8   2       24.68       34.44      7.13 o 
  -1  -8   2       66.46       71.63      6.10 o 
   0  -8   2      332.18      323.45     12.49 o 
   1  -8   2        3.60        2.31      3.50 o 
   2  -8   2       33.48       39.32      4.79 o 
   3  -8   2       33.22       39.23      4.90 o 
   4  -8   2       51.00       66.89      7.81 o 
  -8  -7   2        0.51       -0.64      2.68 o 
  -7  -7   2       54.88       47.60      6.11 o 
  -6  -7   2       12.46       11.73      3.23 o 
  -5  -7   2       14.78       16.29      3.59 o 
  -4  -7   2       48.43       46.91      7.60 o 
  -3  -7   2        0.14        1.90      2.26 o 
  -2  -7   2       35.43       31.63      4.07 o 
  -1  -7   2        3.04        3.25      2.05 o 
   0  -7   2        0.05        0.61      1.40 o 
   1  -7   2        1.31        2.76      2.32 o 
   2  -7   2       16.20       18.68      3.19 o 
   3  -7   2       10.55       13.02      2.84 o 
   4  -7   2        4.87        4.16      3.56 o 
   5  -7   2        4.13        5.72      3.35 o 
   6  -7   2        0.55       -2.90      2.98 o 
  -9  -6   2        2.60        1.54      4.75 o 
  -8  -6   2        0.00        2.08      2.44 o 
  -7  -6   2        1.47        2.45      2.26 o 
  -6  -6   2        7.99       10.49      3.06 o 
  -5  -6   2      119.86      107.83      6.68 o 
  -4  -6   2       50.56       55.60      4.68 o 
  -3  -6   2       22.26       24.27      3.80 o 
  -2  -6   2       18.08       15.36      2.70 o 
  -1  -6   2      143.48       88.30     65.32 o 
   0  -6   2        7.06        7.22      2.14 o 
   1  -6   2        4.33        5.80      3.15 o 
   2  -6   2       18.87       22.91      3.18 o 
   3  -6   2        4.59        4.42      1.76 o 
   4  -6   2       36.64       36.20      5.24 o 
   5  -6   2        2.67        1.95      2.30 o 
   6  -6   2       19.83       20.96      5.08 o 
   7  -6   2        0.09       -1.54      4.63 o 
  -9  -5   2        0.03        1.78      4.51 o 
  -8  -5   2       24.41       30.28      7.36 o 
  -7  -5   2       11.47       15.40      3.39 o 
  -6  -5   2       22.33       22.88      3.90 o 
  -5  -5   2      147.56      135.03      7.01 o 
  -4  -5   2        7.57        9.48      2.26 o 
  -3  -5   2      117.77      105.75      4.04 o 
  -2  -5   2       22.67       20.30      2.07 o 
  -1  -5   2      886.71      655.38    282.52 o 
   0  -5   2      824.37      806.51     16.39 o 
   1  -5   2       41.20       34.26      3.86 o 
   2  -5   2       15.62       20.76      2.73 o 
   3  -5   2        1.42        1.19      1.32 o 
   4  -5   2       88.52       97.16     11.10 o 
   5  -5   2        0.33        2.99      4.39 o 
   6  -5   2       10.67       14.11      6.24 o 
   7  -5   2       86.07      109.88     19.48 o 
  -9  -4   2       43.28       55.58     10.57 o 
  -8  -4   2       23.83       33.13      7.84 o 
  -7  -4   2        5.19        1.91      1.84 o 
  -6  -4   2      508.41      378.75     97.74 o 
  -5  -4   2      721.85      706.95     14.93 o 
  -4  -4   2       34.74       32.56      3.58 o 
  -3  -4   2     1849.12     1866.59     35.61 o 
  -2  -4   2      241.35      215.36      6.42 o 
  -1  -4   2      168.02      161.47     11.82 o 
   0  -4   2       55.55       49.84      2.82 o 
   1  -4   2      741.95      782.85     14.11 o 
   2  -4   2     1999.19     2105.07     51.65 o 
   3  -4   2      525.16      512.05     26.16 o 
   4  -4   2       23.28       20.86      3.65 o 
   5  -4   2       25.61       28.64      5.70 o 
   6  -4   2       99.76      105.02     10.09 o 
   7  -4   2       19.39       26.50      4.73 o 
   8  -4   2        7.73       12.35      5.94 o 
 -10  -3   2       38.58       50.12     10.21 o 
  -9  -3   2       74.97       67.22     10.93 o 
  -8  -3   2        3.37        3.80      3.56 o 
  -7  -3   2       10.35       10.77      2.88 o 
  -6  -3   2       71.10       71.88      5.09 o 
  -5  -3   2      172.94      175.65     10.81 o 
  -4  -3   2        0.45        1.81      0.78 o 
  -3  -3   2       81.61       66.05      2.88 o 
  -2  -3   2      276.09      321.63      7.34 o 
  -1  -3   2       65.98       77.66      2.76 o 
   0  -3   2       54.04       54.94      3.23 o 
   1  -3   2      668.88      633.50     17.76 o 
   2  -3   2       26.30       18.53      2.15 o 
   3  -3   2        4.85        3.74      1.51 o 
   4  -3   2      103.77       85.44      5.25 o 
   5  -3   2      128.20      122.08      9.68 o 
   6  -3   2       16.80       17.97      3.56 o 
   7  -3   2       68.82       76.43      6.55 o 
   8  -3   2       69.34       81.79      7.21 o 
 -10  -2   2        2.04        0.95      3.92 o 
  -9  -2   2        5.53        6.77      4.63 o 
  -8  -2   2        8.64       13.42      5.23 o 
  -7  -2   2      328.57      333.32     14.49 o 
  -6  -2   2       19.06       22.87      3.36 o 
  -5  -2   2       29.90       29.36      2.21 o 
  -4  -2   2     1135.55     1191.06     21.78 o 
  -3  -2   2     1802.21     1900.75    184.54 o 
  -2  -2   2     1788.20     1951.18     16.98 o 
  -1  -2   2     8313.24     8546.02    146.55 o 
   0  -2   2      561.67      527.11      8.27 o 
   1  -2   2       44.06       48.93      4.04 o 
   2  -2   2     1255.00     1375.98     25.84 o 
   3  -2   2     3428.87     3714.78    166.51 o 
   4  -2   2      735.11      739.19     21.50 o 
   5  -2   2        1.58        3.05      1.21 o 
   6  -2   2       62.78       60.97      3.94 o 
   7  -2   2       84.94       91.85      6.42 o 
   8  -2   2       47.48       53.52      6.00 o 
 -10  -1   2       24.51       24.58      7.36 o 
  -9  -1   2       43.84       46.20      9.62 o 
  -8  -1   2       33.61       42.40      8.43 o 
  -7  -1   2       50.74       50.47      8.08 o 
  -6  -1   2      145.55      154.54      6.76 o 
  -5  -1   2      137.44      127.81      4.28 o 
  -4  -1   2        0.95        2.73      0.88 o 
  -3  -1   2      219.46      226.07      4.41 o 
  -2  -1   2       17.95       15.25      1.12 o 
  -1  -1   2      922.50      704.14    119.12 o 
   0  -1   2     4805.33     4866.35     45.90 o 
   1  -1   2      253.98      247.49      6.19 o 
   2  -1   2        3.70        3.60      1.05 o 
   3  -1   2        0.53        1.00      0.61 o 
   4  -1   2      108.68      114.01      6.12 o 
   5  -1   2       72.90       71.81      3.65 o 
   6  -1   2      160.49      143.18      8.86 o 
   7  -1   2       34.27       36.83      3.64 o 
   8  -1   2        2.93        2.95      2.31 o 
   9  -1   2       13.90       23.99      6.77 o 
  -9   0   2       58.13       64.13     10.69 o 
  -8   0   2        0.61       -0.36      3.33 o 
  -7   0   2        0.19        1.07      2.61 o 
  -6   0   2        0.14       -0.23      1.15 o 
  -5   0   2        0.04       -0.24      0.77 o 
  -4   0   2       67.96       63.00      2.78 o 
  -3   0   2      108.36      104.58      3.01 o 
  -2   0   2      181.59      172.05      4.80 o 
  -1   0   2       71.47       67.23      1.73 o 
   0   0   2     1654.68     1868.07     25.38 o 
   1   0   2    16360.32    15521.32    321.08 o 
   2   0   2       20.53       19.44      1.44 o 
   3   0   2      181.83      178.79      4.25 o 
   4   0   2      556.51      615.58      8.88 o 
   5   0   2     1469.58     1591.10     15.91 o 
   6   0   2       40.57       37.03      3.12 o 
   7   0   2       11.12       14.04      2.32 o 
   8   0   2        0.79        1.37      1.97 o 
   9   0   2        0.58        2.94      2.48 o 
  10   0   2        0.08        2.85      4.16 o 
  -9   1   2      166.04      162.71     14.25 o 
  -8   1   2      141.22      147.62     12.35 o 
  -7   1   2       23.96       25.44      4.02 o 
  -6   1   2        6.58        9.09      1.82 o 
  -5   1   2        0.63        1.85      1.02 o 
  -4   1   2      187.66      202.33      5.10 o 
  -3   1   2       43.90       39.83      2.06 o 
  -2   1   2     1263.67     1376.11     20.66 o 
  -1   1   2      108.77      115.65      1.72 o 
   0   1   2        2.76       13.00      1.01 o 
   1   1   2       40.97       40.14      2.49 o 
   2   1   2     2209.43     2399.25     48.45 o 
   3   1   2      195.46      190.86      4.29 o 
   4   1   2     2055.05     2205.02     27.20 o 
   5   1   2      693.93      739.12     24.06 o 
   6   1   2       70.68       68.47      3.56 o 
   7   1   2       56.78       58.25      4.95 o 
   8   1   2       21.18       22.87      4.06 o 
   9   1   2        8.27       11.51      3.36 o 
  10   1   2       21.12       21.61      7.36 o 
  -8   2   2       17.79       16.86      5.70 o 
  -7   2   2       90.67       79.75      5.99 o 
  -6   2   2      213.70      195.60      8.40 o 
  -5   2   2      100.88       99.93      4.33 o 
  -4   2   2       73.85       46.45     20.63 o 
  -3   2   2      312.77      291.34     39.05 o 
  -2   2   2       72.38       72.62      2.47 o 
  -1   2   2    25124.48    24435.72    706.82 o 
   0   2   2     1303.74     1424.39     48.28 o 
   1   2   2     1095.23     1168.13     34.08 o 
   2   2   2      601.01      567.99      6.29 o 
   3   2   2      238.56      287.88      6.55 o 
   4   2   2       29.14       33.46      1.81 o 
   5   2   2        1.03        6.02      1.17 o 
   6   2   2       12.62       10.98      2.48 o 
   7   2   2        4.67        6.77      2.33 o 
   8   2   2        6.51        7.00      2.77 o 
   9   2   2        0.08        3.54      2.33 o 
  10   2   2        3.96        4.39      4.28 o 
  -8   3   2        1.00        2.49      3.68 o 
  -7   3   2      344.22      336.10     17.81 o 
  -6   3   2      966.91      949.62     48.93 o 
  -5   3   2       22.01       23.15      2.63 o 
  -4   3   2      118.32      113.68      4.30 o 
  -3   3   2      774.50      831.54     16.02 o 
  -2   3   2       66.60       73.09      2.37 o 
  -1   3   2     1732.13     1890.22     25.95 o 
   0   3   2        2.37        0.83      0.68 o 
   1   3   2      582.41      544.20     48.34 o 
   2   3   2      418.93      443.64      5.60 o 
   3   3   2      750.47      769.21     11.84 o 
   4   3   2       36.41       31.81      3.19 o 
   5   3   2       84.38       78.15      5.82 o 
   6   3   2       14.48       16.34      3.02 o 
   7   3   2      116.23      108.29      6.70 o 
   8   3   2       22.88       23.08      4.24 o 
   9   3   2        0.90        1.78      2.35 o 
  10   3   2        5.91        8.23      3.37 o 
  -8   4   2       81.83       84.08     11.52 o 
  -7   4   2        0.81        0.48      3.09 o 
  -6   4   2       72.49       85.98      9.38 o 
  -5   4   2      251.06      257.31      9.43 o 
  -4   4   2      540.67      516.35      9.43 o 
  -3   4   2        3.25        6.74      1.24 o 
  -2   4   2       92.39       94.83      3.23 o 
  -1   4   2     1325.36     1290.10     17.22 o 
   0   4   2      236.77      218.67      6.29 o 
   1   4   2      153.82      154.04      7.48 o 
   2   4   2      555.35      571.85      7.25 o 
   3   4   2      947.68      980.79      9.05 o 
   4   4   2      683.47      698.60     13.09 o 
   5   4   2       58.12       60.33      4.37 o 
   6   4   2       67.46       73.53      5.29 o 
   7   4   2     1002.09      990.47     20.02 o 
   8   4   2       43.36       43.54      5.55 o 
   9   4   2       21.15       25.94      4.94 o 
  10   4   2       34.40       45.97      6.63 o 
  -7   5   2       10.81       12.23      5.82 o 
  -6   5   2       27.77       33.37      7.48 o 
  -5   5   2      399.32      382.65     19.12 o 
  -4   5   2      175.85      169.94      7.83 o 
  -3   5   2       37.89       36.17      3.17 o 
  -2   5   2      202.10      189.95      7.32 o 
  -1   5   2      360.71      360.08      9.56 o 
   0   5   2       31.86       29.15      3.06 o 
   1   5   2      572.14      212.62    260.92 o 
   2   5   2     1362.35     1391.64     29.22 o 
   3   5   2       11.77       10.00      1.35 o 
   4   5   2      121.34      121.82      5.76 o 
   5   5   2     1063.88      940.40    106.59 o 
   6   5   2       28.34       26.58      4.10 o 
   7   5   2      211.99      208.93      9.62 o 
   8   5   2        1.70        6.40      2.64 o 
   9   5   2       28.16       34.75      5.66 o 
  10   5   2        1.21        1.81      3.14 o 
  -7   6   2       72.09       87.65     12.71 o 
  -6   6   2       47.15       49.05      9.62 o 
  -5   6   2       17.52       23.63      6.77 o 
  -4   6   2      243.03      257.20     18.05 o 
  -3   6   2      986.86      976.71     28.86 o 
  -2   6   2      679.24      677.34     15.19 o 
  -1   6   2       72.25       69.72      4.78 o 
   0   6   2      469.10      451.86     11.38 o 
   1   6   2      255.22      208.57     24.70 o 
   2   6   2      272.92      282.30      8.30 o 
   3   6   2        6.25        4.90      1.17 o 
   4   6   2      487.28      474.22     17.46 o 
   5   6   2       32.40       33.79      4.45 o 
   6   6   2       95.54       95.46      6.38 o 
   7   6   2       78.57       84.92      6.47 o 
   8   6   2       80.68       87.05     10.75 o 
   9   6   2        9.25       11.35      3.96 o 
  10   6   2        0.67       -0.69      2.77 o 
  -6   7   2        0.07       -0.24      4.28 o 
  -5   7   2        1.09        0.12      3.92 o 
  -4   7   2       10.20        6.19      2.59 o 
  -3   7   2       66.90       69.72      4.74 o 
  -2   7   2        5.47        4.76      2.25 o 
  -1   7   2       32.91       30.06      4.18 o 
   0   7   2      116.83      115.72      6.46 o 
   1   7   2      398.55      398.43     11.36 o 
   2   7   2        3.61        3.66      1.65 o 
   3   7   2      114.49      111.76      9.38 o 
   4   7   2        0.13       -0.76      1.60 o 
   5   7   2        6.71        5.67      2.09 o 
   6   7   2        1.39        1.40      1.91 o 
   7   7   2        4.42        6.05      2.56 o 
   8   7   2        5.48        6.51      3.06 o 
   9   7   2       38.24       52.89      7.14 o 
  -5   8   2        3.67        6.89      5.94 o 
  -4   8   2       15.01       14.01      6.06 o 
  -3   8   2       13.55       17.83      3.32 o 
  -2   8   2       34.91       43.42      5.46 o 
  -1   8   2      225.56      232.24     13.90 o 
   0   8   2      100.26      103.04      6.75 o 
   1   8   2        7.65        9.85      2.67 o 
   2   8   2        3.72        3.33      1.88 o 
   3   8   2       40.95       40.50      7.13 o 
   4   8   2       99.57       92.28      9.50 o 
   5   8   2       71.60       71.50      8.55 o 
   6   8   2       14.24       14.08      3.86 o 
   7   8   2       14.86       21.19      4.40 o 
   8   8   2        1.18        2.18      2.82 o 
   9   8   2        4.90        4.13      3.37 o 
  -4   9   2       16.47        8.79      5.23 o 
  -3   9   2        6.35        8.80      3.00 o 
  -2   9   2        8.69       11.05      3.71 o 
  -1   9   2        2.31        2.20      2.48 o 
   0   9   2        3.71        5.96      2.60 o 
   1   9   2        0.14       -1.36      1.62 o 
   2   9   2        0.52       -1.78      2.14 o 
   3   9   2       40.92       41.33      8.08 o 
   4   9   2        2.67        6.89      4.16 o 
   5   9   2       30.89       36.34      7.84 o 
   6   9   2        0.04        1.66      3.09 o 
   7   9   2        0.11        1.43      2.97 o 
   8   9   2        0.83        3.21      4.28 o 
  -2  10   2       20.15       31.80      4.86 o 
  -1  10   2        6.50       11.80      3.89 o 
   0  10   2        0.35        4.60      2.88 o 
   1  10   2       97.16      105.63      7.76 o 
   2  10   2       90.65       90.73     10.45 o 
   3  10   2       16.53       15.56      5.58 o 
   4  10   2       11.09        7.96      4.75 o 
   5  10   2       88.25       85.51     11.76 o 
   6  10   2       23.22       27.20      7.60 o 
   7  10   2        2.14        2.38      3.44 o 
   0  11   2       44.05       56.37      7.34 o 
   1  11   2       64.19       63.89     11.04 o 
   2  11   2       22.93       27.08      8.08 o 
   3  11   2       10.76        9.38      5.94 o 
   4  11   2       49.20       56.06     10.81 o 
   5  11   2       18.01       28.62      8.67 o 
  -4 -10   3        2.14        1.66      3.33 o 
  -3 -10   3       14.90       12.95      5.70 o 
  -2 -10   3       35.68       47.62      9.86 o 
  -1 -10   3       17.29       23.52      7.48 o 
   0 -10   3        0.01        2.59      3.14 o 
  -6  -9   3        3.02        4.87      4.16 o 
  -5  -9   3        5.97       10.69      5.23 o 
  -4  -9   3       57.25       76.72     11.16 o 
  -3  -9   3       25.12       21.97      6.77 o 
  -2  -9   3       18.32       21.02      6.65 o 
  -1  -9   3       27.02       26.96      7.48 o 
   0  -9   3       15.53       23.57      7.36 o 
   1  -9   3       12.88       14.06      4.05 o 
   2  -9   3       24.65       27.25      4.66 o 
   3  -9   3       59.97       64.40      6.54 o 
  -7  -8   3       80.49       55.82      9.74 o 
  -6  -8   3      111.40       93.59     10.81 o 
  -5  -8   3       61.15       61.99      9.62 o 
  -4  -8   3        0.01       -3.21      2.14 o 
  -3  -8   3       94.91       99.52     10.57 o 
  -2  -8   3      224.04      204.15     14.73 o 
  -1  -8   3       27.21       29.94      4.68 o 
   0  -8   3      260.87      257.04     11.46 o 
   1  -8   3       20.28       25.47      4.70 o 
   2  -8   3       97.93      114.52      6.84 o 
   3  -8   3      112.73      129.38      7.61 o 
   4  -8   3       15.42       23.39      5.26 o 
  -8  -7   3        2.55        0.00      4.04 o 
  -7  -7   3       55.95       62.20      6.84 o 
  -6  -7   3       18.19       31.41      5.00 o 
  -5  -7   3       38.99       41.41      5.20 o 
  -4  -7   3        5.80        8.55      3.56 o 
  -3  -7   3      138.44      121.38     10.69 o 
  -2  -7   3      419.12      409.19     12.36 o 
  -1  -7   3       98.94       97.14      7.42 o 
   0  -7   3       82.89       78.29      6.18 o 
   1  -7   3       25.94       29.28      4.62 o 
   2  -7   3       67.72       77.66      5.39 o 
   3  -7   3        5.59        7.51      2.58 o 
   4  -7   3       55.01       55.69      6.89 o 
   5  -7   3       74.44       81.82      8.35 o 
  -9  -6   3        0.77       -0.59      4.75 o 
  -8  -6   3        4.67       10.21      5.34 o 
  -7  -6   3       20.63       26.66      4.70 o 
  -6  -6   3        7.32        5.34      2.48 o 
  -5  -6   3      738.39      659.81     16.29 o 
  -4  -6   3      105.36      100.95      6.18 o 
  -3  -6   3       18.72       19.35      3.18 o 
  -2  -6   3      285.29      271.39      9.29 o 
  -1  -6   3      628.67      578.71     32.13 o 
   0  -6   3      336.43      307.37     10.57 o 
   1  -6   3       10.48       11.32      2.84 o 
   2  -6   3       40.31       41.96      4.17 o 
   3  -6   3        4.56        5.53      2.12 o 
   4  -6   3       12.05        8.90      3.28 o 
   5  -6   3        1.02        5.36      2.76 o 
   6  -6   3        7.72        8.77      3.65 o 
  -9  -5   3        0.47       -2.49      3.92 o 
  -8  -5   3        1.32        4.99      4.16 o 
  -7  -5   3        4.49        3.26      2.55 o 
  -6  -5   3      118.19       97.20      6.50 o 
  -5  -5   3        2.57        2.11      1.67 o 
  -4  -5   3       48.23       41.39      4.32 o 
  -3  -5   3       99.99      100.25      4.14 o 
  -2  -5   3       13.75       11.62      1.78 o 
  -1  -5   3      100.52      104.73      7.19 o 
   0  -5   3       27.36       25.33      3.40 o 
   1  -5   3      136.84      127.64     11.76 o 
   2  -5   3       52.81       56.29      3.91 o 
   3  -5   3      109.63      115.77      5.64 o 
   4  -5   3       10.92       11.49      3.19 o 
   5  -5   3       11.03       13.54      3.61 o 
   6  -5   3       58.97       60.36      6.75 o 
   7  -5   3       71.32       78.74      8.06 o 
  -9  -4   3        3.62        0.71      4.39 o 
  -8  -4   3        5.02        7.48      4.51 o 
  -7  -4   3       53.65       51.68      5.59 o 
  -6  -4   3       69.59       59.82      4.96 o 
  -5  -4   3      135.76      134.08     10.09 o 
  -4  -4   3       12.08       12.53      2.52 o 
  -3  -4   3      505.14      561.34     13.34 o 
  -2  -4   3        8.51        8.12      1.46 o 
  -1  -4   3        2.23        1.47      0.79 o 
   0  -4   3      149.62      146.93      6.13 o 
   1  -4   3      321.03      337.72      9.65 o 
   2  -4   3       27.83       31.13      3.31 o 
   3  -4   3      162.64      176.72      7.00 o 
   4  -4   3        0.87        2.56      1.84 o 
   5  -4   3       14.81       11.62      3.16 o 
   6  -4   3      148.03      143.14     16.86 o 
   7  -4   3       40.69       35.70      5.57 o 
   8  -4   3        3.09       -1.08      3.06 o 
  -9  -3   3        9.50        8.19      4.75 o 
  -8  -3   3        1.23        1.07      3.33 o 
  -7  -3   3        2.33        4.51      3.44 o 
  -6  -3   3       14.63       10.67      2.57 o 
  -5  -3   3        0.47        1.39      1.14 o 
  -4  -3   3      797.08      768.21     51.91 o 
  -3  -3   3        1.04        0.43      0.62 o 
  -2  -3   3       35.71       46.46      2.82 o 
  -1  -3   3      362.06      126.21    153.56 o 
   0  -3   3      621.28      574.25     11.52 o 
   1  -3   3     1400.71     1441.90     44.18 o 
   2  -3   3        4.07        4.07      1.19 o 
   3  -3   3        1.15       -0.45      0.94 o 
   4  -3   3       10.74        7.07      2.05 o 
   5  -3   3        2.52        0.62      1.72 o 
   6  -3   3      265.74      258.79     10.62 o 
   7  -3   3      212.87      195.34      9.95 o 
   8  -3   3       16.00       29.45      6.12 o 
  -9  -2   3       72.31       65.20     11.04 o 
  -8  -2   3        9.83       13.42      5.82 o 
  -7  -2   3      188.16      172.80     12.83 o 
  -6  -2   3      149.77      137.28      9.09 o 
  -5  -2   3      500.25      465.74     14.52 o 
  -4  -2   3       10.16       10.09      1.45 o 
  -3  -2   3      537.97      655.32     12.43 o 
  -2  -2   3      991.19      971.12     15.44 o 
  -1  -2   3      278.80      117.05    120.01 o 
   0  -2   3        6.82       18.73      9.32 o 
   1  -2   3     3017.34     3184.83     85.10 o 
   2  -2   3      673.00      648.63     28.31 o 
   3  -2   3       60.26       41.68      7.01 o 
   4  -2   3      108.27      110.73      5.67 o 
   5  -2   3      223.27      187.66      7.89 o 
   6  -2   3      120.85      116.23      8.08 o 
   7  -2   3      182.58      183.32      9.64 o 
   8  -2   3       22.20       24.69      4.61 o 
   9  -2   3        0.37        2.38      4.63 o 
  -9  -1   3       52.25       62.23     10.93 o 
  -8  -1   3      112.93      121.14     11.76 o 
  -7  -1   3      289.60      278.62     16.15 o 
  -6  -1   3      368.34      332.18     16.15 o 
  -5  -1   3       45.64       45.71      3.16 o 
  -4  -1   3      394.79      366.84      6.58 o 
  -3  -1   3     1266.23     1388.68     33.84 o 
  -2  -1   3      954.14      953.80     38.84 o 
  -1  -1   3        8.41        8.13      7.24 o 
   0  -1   3      155.40      152.60      4.15 o 
   1  -1   3      619.33      635.20     19.13 o 
   2  -1   3     1088.09     1131.81     48.46 o 
   3  -1   3      362.51      383.45     19.00 o 
   4  -1   3      205.04      162.42      8.61 o 
   5  -1   3        0.35        1.27      0.92 o 
   6  -1   3       33.28       34.61      3.33 o 
   7  -1   3      177.62      164.95      7.95 o 
   8  -1   3      115.19      115.70      7.49 o 
   9  -1   3      146.54      153.40      9.36 o 
  -9   0   3      103.78      106.53     12.11 o 
  -8   0   3      440.11      441.56     21.73 o 
  -7   0   3        5.61        8.19      3.92 o 
  -6   0   3        1.68        4.10      1.79 o 
  -5   0   3      832.15      850.88     11.16 o 
  -4   0   3      441.40      456.24      7.30 o 
  -3   0   3      299.25      285.43      4.98 o 
  -2   0   3      658.55      673.89     11.40 o 
  -1   0   3      733.82      755.31     20.84 o 
   0   0   3     3056.01     3147.90    105.05 o 
   1   0   3        8.59        9.12      1.17 o 
   2   0   3      682.88      712.45     37.65 o 
   3   0   3     1153.65     1091.17     35.04 o 
   4   0   3       39.44       34.50      2.40 o 
   5   0   3       60.88       68.99      3.50 o 
   6   0   3      157.65      135.59      5.28 o 
   7   0   3      413.83      396.79     16.43 o 
   8   0   3        4.53        4.99      2.48 o 
   9   0   3       38.78       56.36      6.55 o 
  10   0   3       10.86       15.32      6.18 o 
  -9   1   3        2.85        9.86      5.23 o 
  -8   1   3       73.45       80.88      9.74 o 
  -7   1   3       43.90       42.36      5.01 o 
  -6   1   3       28.08       24.30      3.70 o 
  -5   1   3      274.74      259.26      7.81 o 
  -4   1   3      205.05      215.05      5.12 o 
  -3   1   3      228.19      212.44      6.52 o 
  -2   1   3      794.82      802.48     15.56 o 
  -1   1   3       63.12       56.77      3.80 o 
   0   1   3     2122.82     2417.57     33.73 o 
   1   1   3      671.46      664.22     18.47 o 
   2   1   3       58.50       54.03      2.48 o 
   3   1   3     1034.43     1042.93     20.58 o 
   4   1   3      242.70      235.00      5.38 o 
   5   1   3      471.27      473.28      8.46 o 
   6   1   3       30.02       24.17      2.58 o 
   7   1   3        5.99        6.32      2.42 o 
   8   1   3        0.69        3.88      2.06 o 
   9   1   3       77.06       84.38      7.37 o 
  10   1   3       34.36       42.02      6.50 o 
  -9   2   3        0.52        2.38      4.51 o 
  -8   2   3        8.83       15.44      5.34 o 
  -7   2   3       84.35       90.32      6.42 o 
  -6   2   3       61.01       61.79      5.37 o 
  -5   2   3        0.53        1.73      1.59 o 
  -4   2   3        3.26        3.72      1.08 o 
  -3   2   3      257.39      244.50      7.19 o 
  -2   2   3      498.05      572.52     13.24 o 
  -1   2   3     3744.75     4029.18    146.85 o 
   0   2   3    18199.08    18761.35    398.39 o 
   1   2   3       16.57       16.86      2.02 o 
   2   2   3      540.78      582.14      7.76 o 
   3   2   3      289.21      290.57      4.98 o 
   4   2   3      237.41      248.14      7.60 o 
   5   2   3      532.25      482.68      7.95 o 
   6   2   3       23.24       22.00      2.31 o 
   7   2   3       24.92       24.81      3.98 o 
   8   2   3       26.64       32.81      4.79 o 
   9   2   3       33.39       33.29      5.33 o 
  10   2   3       11.33       14.93      4.09 o 
  -8   3   3        5.04        9.26      4.99 o 
  -7   3   3       27.67        7.51     11.34 o 
  -6   3   3       34.67       33.33     10.04 o 
  -5   3   3        2.59        3.78      1.87 o 
  -4   3   3       57.23       53.95      3.03 o 
  -3   3   3      156.48      168.18      4.65 o 
  -2   3   3      102.19      114.26      3.36 o 
  -1   3   3     1604.03     1689.72     45.55 o 
   0   3   3      464.44      470.80      8.02 o 
   1   3   3      300.06      324.10      9.26 o 
   2   3   3      119.53      133.86      7.19 o 
   3   3   3       84.49      115.04      3.09 o 
   4   3   3      166.67      208.99      7.10 o 
   5   3   3       18.30       19.98      1.69 o 
   6   3   3       26.93       28.52      3.85 o 
   7   3   3        0.08       -0.30      1.51 o 
   8   3   3       34.23       29.44      4.70 o 
   9   3   3        0.59        3.02      2.40 o 
  10   3   3        3.35        6.09      3.32 o 
  -8   4   3        7.54       12.83      6.18 o 
  -7   4   3        5.86        3.09      3.80 o 
  -6   4   3       56.19       57.60      8.67 o 
  -5   4   3      205.63      176.84     12.35 o 
  -4   4   3      356.10      366.44      9.31 o 
  -3   4   3      325.63      320.15      5.81 o 
  -2   4   3     1408.84     1500.97     43.85 o 
  -1   4   3       49.78       53.00      3.33 o 
   0   4   3      131.10      155.05      5.31 o 
   1   4   3      258.67      260.45      9.50 o 
   2   4   3       49.48       57.65      3.08 o 
   3   4   3      195.52      186.39      4.22 o 
   4   4   3       87.04       92.26      2.67 o 
   5   4   3       22.29       19.59      3.06 o 
   6   4   3        0.05        0.26      1.22 o 
   7   4   3       19.24       13.25      3.36 o 
   8   4   3       92.19       80.66      6.45 o 
   9   4   3       15.99       21.54      4.49 o 
  10   4   3        4.67        4.96      3.14 o 
  -7   5   3       34.71       43.59      9.26 o 
  -6   5   3        0.54        1.54      3.33 o 
  -5   5   3       24.30       35.87      7.36 o 
  -4   5   3      389.80      389.94     18.65 o 
  -3   5   3       72.67       69.46      3.72 o 
  -2   5   3        0.32        1.37      1.26 o 
  -1   5   3       57.73       62.83      4.01 o 
   0   5   3     1165.27     1171.27     51.84 o 
   1   5   3      463.70      407.42      9.30 o 
   2   5   3        4.94        3.80      1.26 o 
   3   5   3      174.44      157.71      5.18 o 
   4   5   3       66.51       67.98      2.63 o 
   5   5   3       15.87       14.74      2.85 o 
   6   5   3      122.76      114.57      6.76 o 
   7   5   3      361.46      350.95     12.34 o 
   8   5   3       17.28       23.45      4.40 o 
   9   5   3        5.20        8.00      3.28 o 
  10   5   3        0.88       -1.87      2.48 o 
  -7   6   3        0.41        0.59      4.63 o 
  -6   6   3       28.72       32.78      8.31 o 
  -5   6   3       46.12       54.99      9.26 o 
  -4   6   3       11.62       12.95      4.99 o 
  -3   6   3      273.49      253.97      7.67 o 
  -2   6   3      545.84      512.65     12.95 o 
  -1   6   3      336.56      275.81     22.09 o 
   0   6   3       20.71       19.07      2.92 o 
   1   6   3      332.09      356.44      9.65 o 
   2   6   3     1753.42     1823.48     28.15 o 
   3   6   3      450.38      456.20     26.37 o 
   4   6   3       17.40       19.68      3.38 o 
   5   6   3       23.34       22.11      3.52 o 
   6   6   3      163.98      161.79      8.14 o 
   7   6   3        0.02       -1.00      1.71 o 
   8   6   3        4.42        3.46      2.61 o 
   9   6   3       33.72       46.75      6.41 o 
  10   6   3        0.12        0.92      3.08 o 
  -6   7   3        7.83        9.62      6.29 o 
  -5   7   3        6.31        9.98      5.46 o 
  -4   7   3        7.17       12.00      5.34 o 
  -3   7   3       41.83       48.53      4.29 o 
  -2   7   3      182.33      177.63     11.34 o 
  -1   7   3       28.20       26.44      3.92 o 
   0   7   3       49.67       44.54      4.53 o 
   1   7   3      147.25      132.41      9.62 o 
   2   7   3       51.57       46.63      3.94 o 
   3   7   3        1.16        1.55      1.30 o 
   4   7   3      396.53      358.66     16.75 o 
   5   7   3       30.62       28.55      3.97 o 
   6   7   3       16.10       17.95      3.61 o 
   7   7   3        9.50       13.98      3.48 o 
   8   7   3       62.78       74.94      7.43 o 
   9   7   3       97.05      111.62      8.69 o 
  10   7   3        8.04       12.28      4.56 o 
  -5   8   3        8.29       10.33      6.29 o 
  -4   8   3      187.40      179.33     15.32 o 
  -3   8   3       98.51       57.17     49.94 o 
  -2   8   3       54.35       57.08     13.60 o 
  -1   8   3      614.35      611.08     22.68 o 
   0   8   3      254.21      255.68     10.28 o 
   1   8   3       66.47       69.01      5.33 o 
   2   8   3       62.36       67.72      5.10 o 
   3   8   3      545.85      507.12     20.78 o 
   4   8   3      598.55      560.20     22.33 o 
   5   8   3      290.13      286.07     11.88 o 
   6   8   3       14.55       17.00      3.70 o 
   7   8   3       37.24       43.10      5.83 o 
   8   8   3        0.09        0.69      2.68 o 
   9   8   3        0.22        3.24      2.90 o 
  -4   9   3        7.49        7.01      4.87 o 
  -3   9   3        0.20        1.78      4.16 o 
  -2   9   3        6.59       16.10      4.08 o 
  -1   9   3       71.48       69.35      6.48 o 
   0   9   3       41.24       33.33      4.95 o 
   1   9   3       26.93       34.90      4.86 o 
   2   9   3       41.15       49.87     10.63 o 
   3   9   3        4.07        0.59      2.49 o 
   4   9   3        0.16       -2.26      2.02 o 
   5   9   3        1.02        0.24      2.61 o 
   6   9   3        7.81       15.68      5.58 o 
   7   9   3       14.42       18.53      6.53 o 
   8   9   3        5.35        3.70      3.09 o 
  -2  10   3        3.86        1.31      5.11 o 
  -1  10   3        0.98       -1.44      2.34 o 
   0  10   3       15.89       14.00      3.89 o 
   1  10   3      111.82      117.88      8.10 o 
   2  10   3       30.63       32.66      7.36 o 
   3  10   3        1.07        1.66      3.09 o 
   4  10   3      125.36      123.99     12.23 o 
   5  10   3      101.92      102.14     11.76 o 
   6  10   3        2.91        1.78      3.44 o 
   7  10   3        0.35       -0.83      2.73 o 
   0  11   3        6.89        6.88      3.74 o 
   1  11   3       20.81       24.82      7.48 o 
   2  11   3       17.77       19.71      7.01 o 
   3  11   3       10.27        9.98      5.46 o 
   4  11   3        6.16        4.99      4.99 o 
   5  11   3        0.17        1.78      4.51 o 
   6  11   3        4.77        1.78      4.04 o 
  -2 -10   4        0.00       -1.19      2.97 o 
  -5  -9   4        7.75        9.14      5.11 o 
  -4  -9   4        5.07       12.11      5.23 o 
  -3  -9   4        1.23        0.00      2.85 o 
  -2  -9   4        0.08        2.02      3.33 o 
  -1  -9   4        0.06        0.83      2.49 o 
   0  -9   4        9.53       12.94      4.02 o 
   1  -9   4       43.77       48.56      5.76 o 
   2  -9   4       29.14       31.29      4.72 o 
  -7  -8   4        4.45        3.44      4.28 o 
  -6  -8   4        3.26        5.94      4.51 o 
  -5  -8   4        5.56        6.53      4.16 o 
  -4  -8   4        3.64        3.09      3.68 o 
  -3  -8   4       16.49        9.26      4.63 o 
  -2  -8   4       34.90       31.95      7.36 o 
  -1  -8   4       31.63       30.12      4.91 o 
   0  -8   4       28.68       36.71      5.49 o 
   1  -8   4        3.33        5.23      4.39 o 
   2  -8   4      105.61      114.18      7.21 o 
   3  -8   4       19.58       25.23      4.26 o 
   4  -8   4        0.07        3.50      2.90 o 
  -8  -7   4       21.19       33.61      9.14 o 
  -7  -7   4       24.66       26.23      5.11 o 
  -6  -7   4       20.24       22.56      4.58 o 
  -5  -7   4        0.24        1.19      2.61 o 
  -4  -7   4       16.77       24.70      6.29 o 
  -3  -7   4      174.39      172.21     12.83 o 
  -2  -7   4       13.19        7.90      2.89 o 
  -1  -7   4       78.23       76.45      5.96 o 
   0  -7   4       37.21       38.51      5.12 o 
   1  -7   4       14.26       14.59      3.52 o 
   2  -7   4       51.03       61.43      6.53 o 
   3  -7   4       94.11       92.46      6.22 o 
   4  -7   4       64.72       71.75     12.11 o 
   5  -7   4        0.47        1.43      2.94 o 
  -8  -6   4        2.73        3.21      4.51 o 
  -7  -6   4        3.23        6.18      4.16 o 
  -6  -6   4       13.52       22.54      4.20 o 
  -5  -6   4       53.94       53.21      6.06 o 
  -4  -6   4        0.44        0.58      1.76 o 
  -3  -6   4       80.41       82.03      5.43 o 
  -2  -6   4      187.87      190.21      8.08 o 
  -1  -6   4      564.01      501.86     28.92 o 
   0  -6   4        6.49        5.59      2.26 o 
   1  -6   4      329.98      311.31     11.42 o 
   2  -6   4      493.45      478.45     12.07 o 
   3  -6   4      163.90      161.14      7.33 o 
   4  -6   4       11.57        9.26      3.32 o 
   5  -6   4        2.75        6.78      3.11 o 
   6  -6   4       52.90       66.74      7.76 o 
  -9  -5   4        5.02        7.72      5.94 o 
  -8  -5   4        5.80        6.41      5.46 o 
  -7  -5   4       68.22       65.91     10.09 o 
  -6  -5   4      135.37       60.95     68.70 o 
  -5  -5   4        4.01        4.42      2.08 o 
  -4  -5   4        1.28        1.06      1.47 o 
  -3  -5   4      503.49      440.45     23.28 o 
  -2  -5   4       43.66       36.43      3.38 o 
  -1  -5   4        0.13        0.86      0.94 o 
   0  -5   4        5.09        6.73      2.13 o 
   1  -5   4       61.49       50.43      4.61 o 
   2  -5   4      215.44      201.76      7.31 o 
   3  -5   4       84.05       85.83      5.09 o 
   4  -5   4      171.19      163.44      9.98 o 
   5  -5   4      236.23      212.11     12.47 o 
   6  -5   4        6.08        7.33      3.48 o 
   7  -5   4        7.07        4.55      3.43 o 
  -9  -4   4        5.50        0.24      4.39 o 
  -8  -4   4       50.79       67.22     10.93 o 
  -7  -4   4        1.45        3.56      3.21 o 
  -6  -4   4       83.24       75.29      5.68 o 
  -5  -4   4       84.57       76.61      5.27 o 
  -4  -4   4       98.19       60.61     27.55 o 
  -3  -4   4       32.71       31.22      2.65 o 
  -2  -4   4        0.04        1.05      0.76 o 
  -1  -4   4      546.56      506.52     11.30 o 
   0  -4   4      236.89      198.37      7.38 o 
   1  -4   4       16.80       17.27      2.89 o 
   2  -4   4        2.33        3.85      1.46 o 
   3  -4   4      634.97      604.63     27.26 o 
   4  -4   4      188.88      180.37     19.18 o 
   5  -4   4       13.58       11.17      3.28 o 
   6  -4   4       38.13       45.98      5.83 o 
   7  -4   4      188.72      204.58     17.58 o 
   8  -4   4       21.41       30.62      5.81 o 
  -9  -3   4        1.30        2.61      3.68 o 
  -8  -3   4       58.47       51.19      9.62 o 
  -7  -3   4      129.15      118.17     11.28 o 
  -6  -3   4        1.98        0.12      2.49 o 
  -5  -3   4       92.07       95.78      5.56 o 
  -4  -3   4        0.57        0.70      0.89 o 
  -3  -3   4       74.90       58.97     15.86 o 
  -2  -3   4      750.18      809.14     12.52 o 
  -1  -3   4        5.50       10.62      1.96 o 
   0  -3   4      102.89       98.58      4.78 o 
   1  -3   4       28.19       24.83      2.44 o 
   2  -3   4       63.43       60.66      5.35 o 
   3  -3   4      166.38      175.05      7.43 o 
   4  -3   4      113.39      111.21      6.46 o 
   5  -3   4      446.39      423.83     19.66 o 
   6  -3   4        9.72        6.23      2.55 o 
   7  -3   4        1.01        1.42      3.03 o 
   8  -3   4        0.04        2.68      2.82 o 
  -9  -2   4        0.15        0.48      3.80 o 
  -8  -2   4        2.67        5.46      3.92 o 
  -7  -2   4       96.43       98.45     10.09 o 
  -6  -2   4       55.96       59.86      8.43 o 
  -5  -2   4        8.91       10.74      3.03 o 
  -4  -2   4       26.86       24.62      2.24 o 
  -3  -2   4       92.75      104.76      3.87 o 
  -2  -2   4       64.45       61.28      4.51 o 
  -1  -2   4        1.95        2.90      1.05 o 
   0  -2   4        0.07        0.58      0.74 o 
   1  -2   4      214.54      225.09      5.65 o 
   2  -2   4      366.54      400.82     25.36 o 
   3  -2   4       53.75       51.17      3.78 o 
   4  -2   4       85.90       72.73      6.12 o 
   5  -2   4        2.30        2.43      1.74 o 
   6  -2   4       20.24       28.29      4.18 o 
   7  -2   4       69.45       73.99      6.21 o 
   8  -2   4       76.61       74.67      7.15 o 
   9  -2   4        5.72        8.19      5.70 o 
  -9  -1   4       76.65       77.08     11.76 o 
  -8  -1   4        0.70        1.07      3.68 o 
  -7  -1   4       20.17       15.32      4.87 o 
  -6  -1   4       18.15       16.27      4.63 o 
  -5  -1   4      205.48      198.94      6.64 o 
  -4  -1   4       21.83       25.82      2.26 o 
  -3  -1   4       15.21       21.88      4.82 o 
  -2  -1   4       66.23       65.10      2.91 o 
  -1  -1   4        0.21        0.72      0.63 o 
   0  -1   4      552.68      593.29     17.03 o 
   1  -1   4     2336.43     2501.12     72.65 o 
   2  -1   4       77.42       98.00      8.19 o 
   3  -1   4       20.05       17.36      4.33 o 
   4  -1   4       77.31       85.36      4.82 o 
   5  -1   4       35.19       43.49      4.18 o 
   6  -1   4      595.83      511.72     68.94 o 
   7  -1   4        1.10        3.60      2.23 o 
   8  -1   4        3.83        4.45      2.45 o 
   9  -1   4       29.89       31.47      7.84 o 
  -9   0   4       19.75       27.67      7.84 o 
  -8   0   4        5.04        3.09      4.16 o 
  -7   0   4      107.58      115.20     10.69 o 
  -6   0   4      137.48      142.73      6.99 o 
  -5   0   4      146.95      143.45      9.92 o 
  -4   0   4       47.87       51.43      2.54 o 
  -3   0   4      450.11      460.26     10.62 o 
  -2   0   4     1024.23     1044.18     20.07 o 
  -1   0   4       61.36       60.30      2.21 o 
   0   0   4        8.62        8.83      1.20 o 
   1   0   4     1744.07     1886.73    105.70 o 
   2   0   4     2353.04     2375.55    116.27 o 
   3   0   4        0.49        0.65      0.92 o 
   4   0   4      339.83      337.27      8.75 o 
   5   0   4      147.88      126.24     12.35 o 
   6   0   4      312.84      282.73     11.02 o 
   7   0   4       12.31       13.98      2.50 o 
   8   0   4       34.53       40.13      5.44 o 
   9   0   4       42.35       59.27      6.84 o 
  10   0   4        3.83        6.18      5.58 o 
  -9   1   4        0.11        3.68      4.04 o 
  -8   1   4      327.39      337.76     19.36 o 
  -7   1   4      289.71      283.37     16.39 o 
  -6   1   4      180.46      189.35      8.28 o 
  -5   1   4       75.12       68.63      7.19 o 
  -4   1   4     1060.43     1088.77     17.37 o 
  -3   1   4     1377.42     1440.14     27.30 o 
  -2   1   4      261.50      276.12      9.86 o 
  -1   1   4     1752.46     1850.56     23.52 o 
   0   1   4      466.02      451.50     32.13 o 
   1   1   4       78.17       71.69      4.22 o 
   2   1   4       56.89       54.53      2.81 o 
   3   1   4     2855.43     2892.83     79.81 o 
   4   1   4       17.77        8.39      1.67 o 
   5   1   4      288.93      283.98      6.85 o 
   6   1   4        0.25        1.82      1.13 o 
   7   1   4       16.93       16.66      2.56 o 
   8   1   4      329.66      335.77     14.01 o 
   9   1   4       52.08       56.00      6.62 o 
  10   1   4       11.08       10.42      4.26 o 
  -9   2   4       34.09       43.94      9.62 o 
  -8   2   4        4.67       10.93      4.99 o 
  -7   2   4      114.41      119.94      7.56 o 
  -6   2   4      406.07      408.15     20.72 o 
  -5   2   4      676.52      637.25     14.36 o 
  -4   2   4       40.86       33.99      3.61 o 
  -3   2   4       78.63       91.89      4.14 o 
  -2   2   4     1437.65     1626.58     25.65 o 
  -1   2   4     1340.59     1415.43     25.53 o 
   0   2   4     9593.15    10462.12     47.03 o 
   1   2   4       38.62       43.39      2.33 o 
   2   2   4      258.73      287.52      9.14 o 
   3   2   4      702.55      729.09     24.88 o 
   4   2   4     1075.46     1148.29     18.71 o 
   5   2   4      230.73      231.31      5.86 o 
   6   2   4      207.42      177.42      5.62 o 
   7   2   4       53.15       54.43      5.41 o 
   8   2   4       40.08       39.29      5.36 o 
   9   2   4       25.67       31.27      5.37 o 
  10   2   4      108.75      126.38     12.41 o 
  -7   3   4       35.32       48.24      5.71 o 
  -6   3   4      194.75      176.48     12.47 o 
  -5   3   4      378.27      138.91    170.25 o 
  -4   3   4        6.03        3.83      1.74 o 
  -3   3   4       73.01       76.49      4.57 o 
  -2   3   4      995.90     1054.21     12.75 o 
  -1   3   4      834.17      949.52     11.09 o 
   0   3   4      465.42      461.40      7.76 o 
   1   3   4      616.44      655.81     10.39 o 
   2   3   4     1169.01     1233.94     31.29 o 
   3   3   4     1255.58     1425.50     22.45 o 
   4   3   4      881.41      978.40     13.95 o 
   5   3   4     1369.60     1327.91     16.03 o 
   6   3   4       43.44       41.85      4.45 o 
   7   3   4        0.02        0.17      1.42 o 
   8   3   4       23.14       28.51      4.66 o 
   9   3   4        1.04        4.60      2.65 o 
  10   3   4       32.65       42.49      6.42 o 
  -8   4   4        2.78        6.89      5.11 o 
  -7   4   4        2.32        0.83      3.68 o 
  -6   4   4       13.54       17.34      5.82 o 
  -5   4   4      557.90      568.99     14.30 o 
  -4   4   4      190.08      181.22     12.65 o 
  -3   4   4      612.04      619.80      9.97 o 
  -2   4   4     3015.79     3135.12     25.04 o 
  -1   4   4     3227.21     3524.50    118.35 o 
   0   4   4     1410.81     1566.73     35.87 o 
   1   4   4       58.24       61.19      3.36 o 
   2   4   4       64.31       74.82      3.62 o 
   3   4   4       62.40       59.52      3.20 o 
   4   4   4        7.15        8.32      1.60 o 
   5   4   4       23.88       22.76      3.27 o 
   6   4   4       17.41       16.87      3.19 o 
   7   4   4      136.26      127.30     13.36 o 
   8   4   4       88.07       77.13      7.30 o 
   9   4   4        0.27        0.35      2.20 o 
  10   4   4        4.91        9.08      3.48 o 
  -7   5   4        0.84        0.00      4.04 o 
  -6   5   4       10.02        9.14      4.63 o 
  -5   5   4        0.25        0.36      3.09 o 
  -4   5   4        5.39        3.33      2.97 o 
  -3   5   4       12.92        9.63      1.86 o 
  -2   5   4      561.05      544.48     27.19 o 
  -1   5   4      225.27      213.88      7.18 o 
   0   5   4      109.43      115.36     10.99 o 
   1   5   4       48.74       45.02      3.23 o 
   2   5   4        2.58        3.56      1.26 o 
   3   5   4        8.81        7.86      1.62 o 
   4   5   4        9.93        9.75      1.56 o 
   5   5   4        0.09        0.47      1.13 o 
   6   5   4       67.91       55.80      4.87 o 
   7   5   4      330.55      319.76     11.88 o 
   8   5   4       19.35       20.96      4.16 o 
   9   5   4        0.84       -0.57      2.05 o 
  10   5   4       20.46       29.87      5.92 o 
  -7   6   4       27.44       37.65      9.62 o 
  -6   6   4        1.51        3.33      4.28 o 
  -5   6   4        0.18        2.14      3.21 o 
  -4   6   4        9.23       11.76      4.75 o 
  -3   6   4      200.58      190.04      8.22 o 
  -2   6   4        2.89        5.73      2.03 o 
  -1   6   4      117.79      116.98      9.92 o 
   0   6   4        5.24        5.97      1.72 o 
   1   6   4      138.55      151.83      6.38 o 
   2   6   4      178.76      186.82     12.53 o 
   3   6   4      103.55      105.60      4.99 o 
   4   6   4       33.58       35.39      5.82 o 
   5   6   4        1.20        2.06      1.51 o 
   6   6   4      802.02      819.06     18.09 o 
   7   6   4       32.56       28.80      4.70 o 
   8   6   4       14.36       15.16      5.05 o 
   9   6   4        0.41        3.32      2.84 o 
  10   6   4       18.28       18.70      6.00 o 
  -6   7   4       12.00       10.45      5.94 o 
  -5   7   4       59.57       84.56     11.76 o 
  -4   7   4       94.81       85.03     10.21 o 
  -3   7   4       14.46       18.17      6.06 o 
  -2   7   4       11.61        8.63      2.45 o 
  -1   7   4        2.93        2.69      1.73 o 
   0   7   4      209.75      195.76      8.13 o 
   1   7   4       65.18       63.65      4.58 o 
   2   7   4       47.32       41.42      3.88 o 
   3   7   4       24.33       24.49      3.27 o 
   4   7   4      156.29      153.56     10.93 o 
   5   7   4        7.68        8.67      3.68 o 
   6   7   4      487.76      521.06     14.89 o 
   7   7   4       29.48       35.00      5.46 o 
   8   7   4       52.54       61.16      6.93 o 
   9   7   4        5.71        5.96      3.33 o 
  10   7   4        0.12       -0.88      2.89 o 
  -5   8   4       58.30       69.71     12.00 o 
  -4   8   4       35.27       34.08      8.67 o 
  -3   8   4        4.12        2.85      3.92 o 
  -2   8   4       88.57       90.80      6.64 o 
  -1   8   4        0.29        0.72      1.85 o 
   0   8   4        0.54        0.95      1.78 o 
   1   8   4      548.19      521.83     14.02 o 
   2   8   4       54.24       55.26      4.85 o 
   3   8   4        6.04        7.13      3.44 o 
   4   8   4       86.94       77.43      8.55 o 
   5   8   4       29.44       28.50      6.65 o 
   6   8   4       45.69       56.65      8.91 o 
   7   8   4       88.12       83.20      6.80 o 
   8   8   4       11.24       10.32      3.86 o 
   9   8   4        3.33        4.07      3.02 o 
  -4   9   4        0.49        3.09      4.16 o 
  -3   9   4      146.99      169.71     15.20 o 
  -2   9   4       64.80       60.93     10.09 o 
  -1   9   4        4.01        2.48      2.25 o 
   0   9   4       44.18       40.38      5.32 o 
   1   9   4        0.07       -0.35      1.72 o 
   2   9   4      127.36      134.02      7.58 o 
   3   9   4       41.54       41.45      7.60 o 
   4   9   4       27.39       25.18      6.65 o 
   5   9   4        9.14        8.55      4.63 o 
   6   9   4       31.01       18.88      6.18 o 
   7   9   4       21.36       27.91      7.60 o 
   8   9   4       92.07       93.35     11.52 o 
  -2  10   4        0.84       -2.61      3.44 o 
  -1  10   4       68.66       76.25      7.55 o 
   0  10   4       84.58       98.54      7.57 o 
   1  10   4       32.03       39.85      5.54 o 
   2  10   4        4.45        1.78      3.33 o 
   3  10   4      207.58      211.40     15.44 o 
   4  10   4      146.50      118.05     11.88 o 
   5  10   4        0.38        1.07      2.97 o 
   6  10   4       91.05       98.45     11.76 o 
   7  10   4        7.28        6.29      4.51 o 
   0  11   4        8.49        5.82      3.61 o 
   1  11   4       30.83       38.48      8.55 o 
   2  11   4        2.48        9.26      5.11 o 
   3  11   4        0.16        1.54      3.09 o 
   4  11   4       18.61       22.09      7.24 o 
   5  11   4       16.05       23.04      7.60 o 
   6  11   4        8.68       11.40      6.41 o 
  -4  -9   5        0.05       -1.90      3.33 o 
  -3  -9   5        1.65       -0.83      2.73 o 
  -2  -9   5       21.10       26.84      7.36 o 
  -1  -9   5        0.06        2.38      3.92 o 
   0  -9   5       29.31       31.53      5.73 o 
   1  -9   5       51.23       61.10      6.28 o 
  -6  -8   5        2.60        4.39      4.28 o 
  -5  -8   5       20.70       26.25      7.48 o 
  -4  -8   5        1.94        3.56      3.56 o 
  -3  -8   5       31.77       39.79      8.43 o 
  -2  -8   5        7.97        5.11      4.16 o 
  -1  -8   5       12.06       13.29      3.75 o 
   0  -8   5        3.77        5.85      3.01 o 
   1  -8   5       10.28       12.21      3.24 o 
   2  -8   5        3.08        2.77      2.39 o 
   3  -8   5        2.38        3.75      2.38 o 
  -7  -7   5        1.36        5.58      5.11 o 
  -6  -7   5       26.82       30.27      6.65 o 
  -5  -7   5        5.07        9.03      4.28 o 
  -4  -7   5        0.20        1.78      2.73 o 
  -3  -7   5        1.01        1.43      2.38 o 
  -2  -7   5       42.19       43.47      7.72 o 
  -1  -7   5       56.00       63.01      5.92 o 
   0  -7   5      246.54      250.25     11.08 o 
   1  -7   5       23.09       22.90      3.77 o 
   2  -7   5        9.53       11.50      2.91 o 
   3  -7   5       63.00       59.56      5.91 o 
   4  -7   5       11.11       10.61      3.90 o 
   5  -7   5        0.43        2.46      2.82 o 
  -8  -6   5        2.53        0.83      4.87 o 
  -7  -6   5       18.19       26.96      7.36 o 
  -6  -6   5       30.79       40.47      5.41 o 
  -5  -6   5        9.45        6.31      2.59 o 
  -4  -6   5       82.04       83.03      6.00 o 
  -3  -6   5       82.80       73.31      5.36 o 
  -2  -6   5        9.10        9.47      2.65 o 
  -1  -6   5      281.08      269.58     10.63 o 
   0  -6   5        4.79        4.29      2.21 o 
   1  -6   5      159.01      154.36      6.92 o 
   2  -6   5       24.16       25.42      3.66 o 
   3  -6   5        9.76       11.57      2.74 o 
   4  -6   5        4.96        9.63      3.55 o 
   5  -6   5        1.33       -2.45      2.43 o 
   6  -6   5        0.65       -0.09      2.88 o 
  -8  -5   5       39.58       45.96     10.09 o 
  -7  -5   5       17.34       21.50      6.65 o 
  -6  -5   5       17.25       21.14      6.29 o 
  -5  -5   5       17.89       10.18     12.89 o 
  -4  -5   5      369.92      357.67     22.45 o 
  -3  -5   5      100.08       95.80      4.50 o 
  -2  -5   5       20.77       19.94      2.53 o 
  -1  -5   5      486.03      465.08     12.45 o 
   0  -5   5      109.37      108.25      6.34 o 
   1  -5   5      154.56      158.38      6.98 o 
   2  -5   5      193.00      188.63      7.36 o 
   3  -5   5       70.75       73.85      4.93 o 
   4  -5   5       21.18       30.47      4.91 o 
   5  -5   5       54.03       40.58      5.96 o 
   6  -5   5      131.09      115.42      8.64 o 
   7  -5   5       20.65       21.16      5.11 o 
  -9  -4   5        7.90        6.06      6.29 o 
  -8  -4   5        0.80        0.36      3.80 o 
  -7  -4   5        8.87       12.00      4.87 o 
  -6  -4   5      419.24      393.22     19.48 o 
  -5  -4   5       57.02       56.11      4.76 o 
  -4  -4   5       16.49       15.71      4.99 o 
  -3  -4   5      463.17      444.85      8.93 o 
  -2  -4   5      965.99      930.04     22.81 o 
  -1  -4   5       78.34       64.55      4.32 o 
   0  -4   5       55.13       55.87      4.20 o 
   1  -4   5      315.03      276.87      8.81 o 
   2  -4   5      510.11      481.04     10.72 o 
   3  -4   5       78.68       70.89      5.50 o 
   4  -4   5      124.63      119.16      7.30 o 
   5  -4   5       84.43       90.54     10.75 o 
   6  -4   5        0.79        1.80      2.35 o 
   7  -4   5       32.96       46.94      6.50 o 
   8  -4   5        0.06       -0.94      2.88 o 
  -9  -3   5        1.63        1.07      4.75 o 
  -8  -3   5       94.59       87.77     12.47 o 
  -7  -3   5       17.89       17.10      6.06 o 
  -6  -3   5        3.07        6.29      3.68 o 
  -5  -3   5        0.21        0.74      1.40 o 
  -4  -3   5      174.68      168.22      5.33 o 
  -3  -3   5       53.83       53.83      3.01 o 
  -2  -3   5       16.08        8.01      2.67 o 
  -1  -3   5      985.32      934.67     28.74 o 
   0  -3   5      955.00      866.32     16.75 o 
   1  -3   5      523.77      470.53     17.13 o 
   2  -3   5      213.90      214.75      6.60 o 
   3  -3   5       16.15       25.59      3.72 o 
   4  -3   5      680.18      639.94     30.82 o 
   5  -3   5      122.05      125.47      9.68 o 
   6  -3   5       22.23       23.95      4.32 o 
   7  -3   5      388.97      360.90     29.39 o 
   8  -3   5       92.22       87.66      8.39 o 
  -9  -2   5       55.60       54.39     10.57 o 
  -8  -2   5       29.23       40.62      8.79 o 
  -7  -2   5        6.67        5.58      3.80 o 
  -6  -2   5      491.22      463.17     20.55 o 
  -5  -2   5      214.23      213.18     12.95 o 
  -4  -2   5      466.10      463.42     29.48 o 
  -3  -2   5        2.59        4.38      1.19 o 
  -2  -2   5       74.40       84.12      3.94 o 
  -1  -2   5      535.60      228.28    258.13 o 
   0  -2   5     1030.66     1033.08     28.92 o 
   1  -2   5      126.52      137.82      4.59 o 
   2  -2   5     2169.57     2311.03    178.38 o 
   3  -2   5      406.66      399.80     13.18 o 
   4  -2   5      303.79      286.74      9.78 o 
   5  -2   5      152.30      135.99     14.96 o 
   6  -2   5      684.07      679.54     20.66 o 
   7  -2   5       44.38       49.87      9.56 o 
   8  -2   5       28.87       34.05      5.53 o 
   9  -2   5        8.22       10.57      5.94 o 
  -9  -1   5       28.10       38.84      9.03 o 
  -8  -1   5       97.51       96.44     11.04 o 
  -7  -1   5       32.90       32.30      7.13 o 
  -6  -1   5      207.97      210.09     13.78 o 
  -5  -1   5       31.16       31.18      3.64 o 
  -4  -1   5       25.07       24.93      2.17 o 
  -3  -1   5      101.98      137.36      8.02 o 
  -2  -1   5        1.99        1.71      0.79 o 
  -1  -1   5      198.90      208.55      7.36 o 
   0  -1   5      151.43      157.02      6.49 o 
   1  -1   5      797.46      797.33     68.17 o 
   2  -1   5       77.90       68.49      3.86 o 
   3  -1   5      121.30      119.51      6.59 o 
   4  -1   5       77.22       63.52      4.40 o 
   5  -1   5      127.00      128.40      9.32 o 
   6  -1   5      100.29       95.06      6.28 o 
   7  -1   5       68.96       73.28      6.00 o 
   8  -1   5       39.48       47.72      8.25 o 
   9  -1   5       36.72       46.79      9.38 o 
  -9   0   5       49.89       49.64     10.21 o 
  -8   0   5        1.43        0.36      3.56 o 
  -7   0   5       51.97       64.37      9.62 o 
  -6   0   5        5.73        5.01      2.05 o 
  -5   0   5        1.87        3.03      1.68 o 
  -4   0   5     1619.70     1695.26     72.74 o 
  -3   0   5       26.62       34.92      2.79 o 
  -2   0   5        1.27        2.19      1.19 o 
  -1   0   5       14.36       13.51      1.09 o 
   0   0   5     3337.50     3821.31     29.69 o 
   1   0   5      630.12      666.52     47.80 o 
   2   0   5        8.01        7.07      1.47 o 
   3   0   5      206.89      203.53     12.35 o 
   4   0   5        4.19        5.05      1.64 o 
   5   0   5       11.76       11.64      2.42 o 
   6   0   5        2.90        4.16      3.03 o 
   7   0   5       62.75       58.08      5.36 o 
   8   0   5      205.97      198.33     14.25 o 
   9   0   5        6.49       12.23      6.06 o 
  10   0   5       21.90       26.01      7.72 o 
  -9   1   5       27.22       16.86      6.89 o 
  -8   1   5        5.83        8.19      4.39 o 
  -7   1   5       56.34       60.57      9.38 o 
  -6   1   5       50.81       53.51      5.34 o 
  -5   1   5       48.27       48.52      4.54 o 
  -4   1   5       19.34       18.20      2.90 o 
  -3   1   5       19.15       24.94      4.16 o 
  -2   1   5        7.96        9.14      2.61 o 
  -1   1   5       12.28       19.60      3.21 o 
   0   1   5       88.68      101.87      3.32 o 
   1   1   5      150.35      153.71      6.53 o 
   2   1   5      113.47      105.28      4.20 o 
   3   1   5       23.84       32.55      2.67 o 
   4   1   5       32.76       38.76      3.44 o 
   5   1   5      102.75       98.17      5.08 o 
   6   1   5       17.92       12.09      2.55 o 
   7   1   5       64.19       66.04      5.14 o 
   8   1   5       51.75       44.42      8.19 o 
   9   1   5        3.89        4.75      4.75 o 
  10   1   5        0.78        4.87      4.63 o 
  -8   2   5       22.64       20.90      6.65 o 
  -7   2   5       56.55       61.14      6.28 o 
  -6   2   5       64.77       67.43      5.50 o 
  -5   2   5        2.36        2.10      1.76 o 
  -4   2   5       35.92       36.15      3.90 o 
  -3   2   5       76.45       65.32      6.06 o 
  -2   2   5      456.36      551.06     15.80 o 
  -1   2   5      120.12      111.99      6.77 o 
   0   2   5      127.71      128.30      3.80 o 
   1   2   5      266.13      263.69      5.95 o 
   2   2   5     2350.41     2494.16     19.69 o 
   3   2   5        7.16        9.01      1.68 o 
   4   2   5        1.03        0.28      0.88 o 
   5   2   5        1.30        0.42      1.01 o 
   6   2   5      230.73      226.04     19.77 o 
   7   2   5        9.83        9.52      2.80 o 
   8   2   5      192.67      181.46      9.40 o 
   9   2   5       21.83       30.58      5.29 o 
  10   2   5       19.97       23.99      7.48 o 
  -7   3   5       53.70       59.79     10.81 o 
  -6   3   5       14.55       14.24      3.32 o 
  -5   3   5       50.45       50.32      7.13 o 
  -4   3   5      474.20      410.95     35.75 o 
  -3   3   5      281.19      261.16     12.59 o 
  -2   3   5      383.62      434.41      5.29 o 
  -1   3   5       18.33       26.23      2.85 o 
   0   3   5      197.52      176.50      4.90 o 
   1   3   5      246.37      269.46      6.37 o 
   2   3   5       36.36       17.92     18.82 o 
   3   3   5      750.75      779.49     11.50 o 
   4   3   5     3412.12     3790.48     32.84 o 
   5   3   5        0.01        0.13      0.91 o 
   6   3   5      112.43      109.05      6.30 o 
   7   3   5       36.72       43.60      5.17 o 
   8   3   5       16.86       20.59      5.05 o 
   9   3   5       21.86       31.87      5.32 o 
  10   3   5      111.59      113.74      8.81 o 
  -8   4   5       14.48       15.32      6.77 o 
  -7   4   5        6.50        5.94      4.63 o 
  -6   4   5      152.01      162.71     13.18 o 
  -5   4   5        6.57        6.32      2.50 o 
  -4   4   5       22.78       25.60      3.71 o 
  -3   4   5       43.25       42.85      3.82 o 
  -2   4   5     1645.99     1688.33     31.71 o 
  -1   4   5     5652.76     5685.58     89.73 o 
   0   4   5      848.62     1007.92     13.30 o 
   1   4   5       20.98       17.65      2.16 o 
   2   4   5     1297.82     1312.69     22.68 o 
   3   4   5      395.43      429.00     36.34 o 
   4   4   5      793.96      852.44     29.93 o 
   5   4   5       14.85       25.41      2.46 o 
   6   4   5      400.40      400.23     12.13 o 
   7   4   5       54.54       51.20      5.50 o 
   8   4   5       27.67       27.44      4.67 o 
   9   4   5        5.35       10.51      3.60 o 
  10   4   5       49.61       58.76      7.51 o 
  -7   5   5       64.16       68.29     10.81 o 
  -6   5   5      190.54      196.31     15.08 o 
  -5   5   5        5.48        3.92      4.04 o 
  -4   5   5        2.34        2.49      3.09 o 
  -3   5   5        0.84        0.28      1.36 o 
  -2   5   5        2.82        5.30      1.65 o 
  -1   5   5        9.83        8.39      1.96 o 
   0   5   5        5.55        5.51      1.58 o 
   1   5   5      307.82      287.35      7.97 o 
   2   5   5       26.23       34.90      2.94 o 
   3   5   5       72.34       72.50      4.08 o 
   4   5   5      665.96      704.27     14.25 o 
   5   5   5      360.41      341.21     15.32 o 
   6   5   5      275.83      273.39     14.73 o 
   7   5   5        3.06        3.23      2.18 o 
   8   5   5       74.78       83.73      6.80 o 
   9   5   5       15.03       20.13      4.57 o 
  10   5   5       28.58       30.43      5.84 o 
  -6   6   5       10.71        9.03      5.58 o 
  -5   6   5        0.19        1.54      3.21 o 
  -4   6   5      127.80      139.19     12.11 o 
  -3   6   5      342.77      327.90     17.34 o 
  -2   6   5        0.24        0.68      1.44 o 
  -1   6   5      221.15      219.73     11.82 o 
   0   6   5      163.29      166.06      6.83 o 
   1   6   5       23.19       23.38      3.01 o 
   2   6   5      699.64      740.54     17.04 o 
   3   6   5      227.24      222.97      7.38 o 
   4   6   5      259.90      248.33     12.95 o 
   5   6   5       49.59       52.14      6.53 o 
   6   6   5       14.56       18.88      5.34 o 
   7   6   5      326.72      306.75     11.96 o 
   8   6   5       40.27       38.53      5.63 o 
   9   6   5        0.26       -2.11      2.31 o 
  10   6   5        7.56        9.88      4.11 o 
  -6   7   5        8.86        6.41      5.82 o 
  -5   7   5        5.05       14.96      6.18 o 
  -4   7   5       42.61       33.73      7.84 o 
  -3   7   5       11.16        9.03      4.28 o 
  -2   7   5       22.40       21.41      3.51 o 
  -1   7   5      155.64      153.15      7.40 o 
   0   7   5       51.51       52.66      4.41 o 
   1   7   5        1.18        0.64      1.25 o 
   2   7   5        5.40        6.71      1.97 o 
   3   7   5       24.56       29.92      5.05 o 
   4   7   5       60.35       63.54      7.24 o 
   5   7   5      137.22      136.93     10.93 o 
   6   7   5        0.08        5.23      3.44 o 
   7   7   5        1.81        1.19      3.09 o 
   8   7   5       47.49       45.98      6.21 o 
   9   7   5       32.20       36.75      6.33 o 
  10   7   5       11.00       15.38      4.74 o 
  -5   8   5        1.35        3.33      4.99 o 
  -4   8   5        6.95        9.74      5.23 o 
  -3   8   5        1.71        4.87      4.39 o 
  -2   8   5       76.22       90.85     10.21 o 
  -1   8   5       59.77       59.95      5.44 o 
   0   8   5       25.34       30.07      4.36 o 
   1   8   5      100.59       88.34      5.91 o 
   2   8   5        0.05        0.94      1.40 o 
   3   8   5        1.19        4.16      2.73 o 
   4   8   5       66.64       68.41      8.08 o 
   5   8   5       46.92       45.84      7.84 o 
   6   8   5       84.63       70.66      8.79 o 
   7   8   5        0.18        4.63      3.44 o 
   8   8   5       12.79       15.32      5.82 o 
   9   8   5        0.17        2.38      3.68 o 
  -4   9   5       25.54       39.79      9.26 o 
  -3   9   5        0.19        4.28      4.16 o 
  -2   9   5       12.32       24.35      7.01 o 
  -1   9   5        7.58        7.66      3.04 o 
   0   9   5        9.12       13.15      3.47 o 
   1   9   5        3.31        6.12      2.64 o 
   2   9   5       76.82       77.35      5.96 o 
   3   9   5      116.75      101.78     10.09 o 
   4   9   5        2.00        1.19      2.73 o 
   5   9   5       14.77       13.90      5.23 o 
   6   9   5        1.17        4.28      3.44 o 
   7   9   5       37.76       44.65      9.03 o 
   8   9   5        0.15       -0.24      3.33 o 
   9   9   5        0.11        4.87      3.92 o 
  -2  10   5       83.73       95.84     12.95 o 
  -1  10   5        3.46        3.68      5.23 o 
   0  10   5       39.23       42.90      9.86 o 
   1  10   5        0.05        1.55      2.35 o 
   2  10   5      115.71       99.40     10.45 o 
   3  10   5       53.71       60.57      9.50 o 
   4  10   5       12.58       15.68      5.82 o 
   5  10   5        8.79       17.46      5.82 o 
   6  10   5        5.37        7.72      4.87 o 
   7  10   5        7.82       10.81      5.11 o 
   8  10   5        7.95        6.65      4.16 o 
   0  11   5       27.11       34.32      6.07 o 
   1  11   5        8.27        7.96      5.11 o 
   2  11   5        9.56       10.69      5.11 o 
   3  11   5        0.15       -1.31      3.44 o 
   4  11   5       21.28       30.64      8.43 o 
   5  11   5        0.92        1.54      4.28 o 
   6  11   5        0.32        0.48      3.56 o 
  -3  -9   6       48.57       55.82     10.21 o 
  -2  -9   6       12.52       15.80      5.82 o 
  -1  -9   6       49.77       58.43     10.33 o 
   0  -9   6        8.98       12.82      3.87 o 
  -5  -8   6       26.87       40.38      8.67 o 
  -4  -8   6        1.59        2.49      4.04 o 
  -3  -8   6        4.65        4.04      4.39 o 
  -2  -8   6       74.10       89.07     10.69 o 
  -1  -8   6       74.21       81.17     19.42 o 
   0  -8   6       30.33       35.99      5.83 o 
   1  -8   6       63.93       74.13      6.67 o 
   2  -8   6       57.34       62.54      6.30 o 
   3  -8   6       22.80       21.95      4.02 o 
  -5  -7   6        0.25        0.48      3.09 o 
  -4  -7   6       36.69       43.11      7.96 o 
  -3  -7   6       47.82       52.02      8.43 o 
  -2  -7   6       41.11       39.31      7.60 o 
  -1  -7   6        1.65        1.94      2.19 o 
   0  -7   6       14.80       23.23      4.69 o 
   1  -7   6        1.62        2.93      1.99 o 
   2  -7   6       40.57       38.99      5.03 o 
   3  -7   6       53.45       63.20      6.18 o 
   4  -7   6       31.61       37.71      6.55 o 
  -7  -6   6        1.03        0.48      4.28 o 
  -6  -6   6        0.57        2.02      3.44 o 
  -5  -6   6        3.18        1.22      2.14 o 
  -4  -6   6        4.02        8.07      2.87 o 
  -3  -6   6       36.88       31.35      6.41 o 
  -2  -6   6        2.46        4.84      3.92 o 
  -1  -6   6        0.01        0.65      2.67 o 
   0  -6   6      317.94      298.93     11.60 o 
   1  -6   6       16.89       18.73      3.22 o 
   2  -6   6      261.05      251.51      9.39 o 
   3  -6   6      104.33      102.21      6.38 o 
   4  -6   6       16.01       15.37      4.24 o 
   5  -6   6        0.07       -1.19      2.55 o 
   6  -6   6        2.29        1.24      4.16 o 
  -8  -5   6        0.04        0.12      4.75 o 
  -7  -5   6        2.24        2.49      4.39 o 
  -6  -5   6        0.53        1.66      3.09 o 
  -5  -5   6        0.04        0.74      1.72 o 
  -4  -5   6        5.63        6.73      2.47 o 
  -3  -5   6       10.10       12.03      2.80 o 
  -2  -5   6      388.56      340.02     14.86 o 
  -1  -5   6        7.93        9.43      2.57 o 
   0  -5   6        6.35        6.41      2.35 o 
   1  -5   6      235.76      236.42      9.75 o 
   2  -5   6       65.85       66.67      4.83 o 
   3  -5   6        8.01       10.52      3.04 o 
   4  -5   6       39.27       37.24      5.88 o 
   5  -5   6       15.12       17.18      4.81 o 
   6  -5   6        0.06        0.89      2.76 o 
   7  -5   6        0.06        0.86      3.27 o 
  -8  -4   6        6.87        5.11      4.99 o 
  -7  -4   6        0.01       -2.02      2.85 o 
  -6  -4   6       11.84       17.81      5.94 o 
  -5  -4   6        0.10        0.95      2.61 o 
  -4  -4   6      237.48      229.89     12.17 o 
  -3  -4   6      310.51      145.40    141.68 o 
  -2  -4   6      291.07      251.15      8.64 o 
  -1  -4   6       21.94       19.20      3.02 o 
   0  -4   6       88.56       78.19      5.16 o 
   1  -4   6      348.61      315.81      8.70 o 
   2  -4   6        9.55        8.56      2.05 o 
   3  -4   6      191.07      193.20      9.11 o 
   4  -4   6       66.25       59.46      9.80 o 
   5  -4   6       12.79       13.81      3.63 o 
   6  -4   6        0.81        1.23      2.48 o 
   7  -4   6        3.05        5.08      3.21 o 
  -8  -3   6        9.30       14.01      6.18 o 
  -7  -3   6        0.73        0.24      3.44 o 
  -6  -3   6       82.48       87.17      9.74 o 
  -5  -3   6      147.51      139.19     11.04 o 
  -4  -3   6      242.06      229.44     10.80 o 
  -3  -3   6       22.22       24.48      2.55 o 
  -1  -3   6      155.75      139.17      6.06 o 
   0  -3   6        3.89        2.57      1.60 o 
   1  -3   6       52.80       45.23      3.26 o 
   2  -3   6       42.54       37.01      3.91 o 
   3  -3   6      376.53      329.35     40.20 o 
   4  -3   6       10.22       10.67      3.44 o 
   5  -3   6      121.50      110.51      7.22 o 
   6  -3   6       69.85       69.82     10.75 o 
   7  -3   6        0.48        0.80      2.45 o 
   8  -3   6        5.69        3.23      3.32 o 
  -9  -2   6        3.42        1.54      3.80 o 
  -8  -2   6       10.35        1.43      3.56 o 
  -7  -2   6      130.93      115.56     11.76 o 
  -6  -2   6        3.89        4.28      3.33 o 
  -5  -2   6       45.66       48.34      7.72 o 
  -4  -2   6       21.51       23.31      2.41 o 
  -3  -2   6      166.37      159.41      7.66 o 
  -2  -2   6     1190.76     1190.10     66.27 o 
  -1  -2   6     1145.38      982.83    167.75 o 
   0  -2   6      264.32      256.55      9.44 o 
   1  -2   6       75.30       58.27      3.22 o 
   2  -2   6      970.56      964.19     47.74 o 
   3  -2   6      320.86      347.18     23.63 o 
   4  -2   6       45.98       44.62      4.68 o 
   5  -2   6      666.82      602.38     17.58 o 
   6  -2   6      108.30      115.70     13.48 o 
   7  -2   6        3.12        4.86      2.73 o 
   8  -2   6        2.04        4.95      3.08 o 
   9  -2   6        9.82       23.63      7.72 o 
  -9  -1   6       19.90       24.70      7.84 o 
  -8  -1   6        0.14        3.21      3.92 o 
  -7  -1   6       39.15       43.70      8.67 o 
  -6  -1   6       11.54       15.80      4.99 o 
  -5  -1   6       79.67       77.74      5.26 o 
  -4  -1   6      304.68      308.70     24.11 o 
  -3  -1   6       10.42        8.15      1.60 o 
  -2  -1   6      229.95      244.51      6.42 o 
  -1  -1   6      659.53      641.79     16.63 o 
   0  -1   6     1870.51     1924.21     44.56 o 
   1  -1   6      925.73      955.98     73.81 o 
   2  -1   6      668.78      693.90     43.35 o 
   3  -1   6       17.82       12.01      2.35 o 
   4  -1   6      510.63      446.50     11.84 o 
   5  -1   6      111.33      106.62      6.28 o 
   6  -1   6      654.74      628.20     40.32 o 
   7  -1   6      282.33      268.74     22.74 o 
   8  -1   6        4.46        6.04      4.16 o 
   9  -1   6        1.17        0.12      4.16 o 
  -9   0   6        0.95        2.49      3.68 o 
  -8   0   6       35.99       37.29      8.79 o 
  -7   0   6       43.86       34.20      7.72 o 
  -6   0   6      153.27      163.30     12.47 o 
  -5   0   6       58.71       55.54      4.58 o 
  -4   0   6       51.62       56.50      4.26 o 
  -3   0   6       62.45       70.02      5.76 o 
  -2   0   6      531.77      573.51     15.80 o 
  -1   0   6     1098.26     1165.32     21.32 o 
   0   0   6      163.24      168.51      5.16 o 
   1   0   6       24.14       17.56      2.20 o 
   2   0   6     1284.63     1321.00     86.34 o 
   3   0   6      204.76      184.48     13.24 o 
   4   0   6       22.30       19.02      2.89 o 
   5   0   6       11.30       10.22      2.45 o 
   6   0   6      228.52      201.66      9.98 o 
   7   0   6      764.64      726.98     20.13 o 
   8   0   6       19.10       13.54      5.46 o 
   9   0   6        5.16       11.16      5.23 o 
  10   0   6       12.94       19.48      7.01 o 
  -8   1   6       12.13       18.41      7.01 o 
  -7   1   6       10.10        5.94      4.39 o 
  -6   1   6       51.86       50.94      5.47 o 
  -5   1   6      201.51      181.51      8.97 o 
  -4   1   6        5.68        6.56      1.94 o 
  -3   1   6       98.92      106.89      7.60 o 
  -2   1   6        0.21        0.48      1.54 o 
  -1   1   6      192.48      229.40      6.89 o 
   0   1   6       86.89      103.56      3.71 o 
   1   1   6      940.03     1037.77     38.84 o 
   2   1   6     2108.32     2228.92    127.73 o 
   3   1   6       66.73       80.09      4.24 o 
   4   1   6      624.36      620.26     12.37 o 
   5   1   6       17.08       22.12      3.16 o 
   6   1   6        6.47        5.38      4.69 o 
   7   1   6        5.84        8.49      2.51 o 
   8   1   6      120.60      137.53     12.23 o 
   9   1   6      144.30      172.09     14.61 o 
  10   1   6       22.21       22.09      7.48 o 
  -8   2   6       37.01       41.80      9.03 o 
  -7   2   6       58.62       62.54      6.52 o 
  -6   2   6       28.41       27.78      4.55 o 
  -5   2   6       63.35       58.66      5.16 o 
  -4   2   6       25.86       22.77      3.48 o 
  -3   2   6        4.61        4.87      2.61 o 
  -2   2   6      766.28      900.70     21.26 o 
  -1   2   6       51.97       50.71      4.99 o 
   0   2   6        1.34        1.53      0.95 o 
   1   2   6        5.71        5.15      1.28 o 
   2   2   6       84.42      109.31      4.53 o 
   3   2   6      863.96      961.39     28.62 o 
   4   2   6      143.34      141.73      9.98 o 
   5   2   6       29.47       32.21      3.42 o 
   6   2   6        0.01       -0.20      1.34 o 
   7   2   6        6.88       11.40      4.51 o 
   8   2   6       43.02       48.81      8.43 o 
   9   2   6        6.83       14.37      5.58 o 
  10   2   6       22.67       25.30      7.60 o 
  -7   3   6        8.19        8.96      3.33 o 
  -6   3   6        1.34        2.17      2.25 o 
  -5   3   6      404.02      369.57     12.16 o 
  -4   3   6        5.09        6.59      2.38 o 
  -3   3   6       31.26       35.87      5.82 o 
  -2   3   6      468.45      459.97     16.15 o 
  -1   3   6       87.52       81.02      2.96 o 
   0   3   6        3.20        5.77      1.22 o 
   1   3   6      385.29      440.42      8.47 o 
   2   3   6       89.63       83.48      3.99 o 
   3   3   6      507.00      529.91     52.14 o 
   4   3   6       78.87       87.04      4.45 o 
   5   3   6       21.63       20.31      2.70 o 
   6   3   6       91.80       95.83     11.88 o 
   7   3   6        0.05        0.24      2.85 o 
   8   3   6      108.36      113.30     10.81 o 
   9   3   6       32.80       43.35      8.91 o 
  10   3   6        6.43        7.96      5.11 o 
  -7   4   6       78.70       74.70     10.69 o 
  -6   4   6        0.01        3.80      3.68 o 
  -5   4   6       21.37       12.10      4.33 o 
  -4   4   6       25.27       24.83      3.85 o 
  -3   4   6      275.61      266.98     14.13 o 
  -2   4   6        0.02        1.43      1.90 o 
  -1   4   6     1501.70     1538.28     37.59 o 
   0   4   6      886.73     1043.38     20.96 o 
   1   4   6       55.65       54.98      3.36 o 
   2   4   6       20.73       19.20      2.39 o 
   3   4   6        1.78        5.03      1.47 o 
   4   4   6      283.70      299.43      8.02 o 
   5   4   6      280.93      296.99      8.10 o 
   6   4   6       26.96       27.91      5.70 o 
   7   4   6       22.11       24.58      6.06 o 
   8   4   6       52.99       70.31      9.62 o 
   9   4   6      118.57      135.27     12.95 o 
  10   4   6       18.00       27.43      7.72 o 
  -7   5   6       15.80       21.50      7.24 o 
  -6   5   6        7.61        9.26      4.99 o 
  -5   5   6       77.64       60.45      9.26 o 
  -4   5   6        0.28        0.36      2.61 o 
  -3   5   6      483.24      437.73     11.87 o 
  -2   5   6      103.38       96.44      8.79 o 
  -1   5   6     1179.87     1172.89     27.79 o 
   0   5   6      212.30      184.22      6.83 o 
   1   5   6      294.79      300.40      8.25 o 
   2   5   6       38.40       15.86     11.34 o 
   3   5   6     2031.22     2247.61     54.57 o 
   4   5   6      251.90      241.65     15.62 o 
   5   5   6      102.22      101.30      8.55 o 
   6   5   6      308.14      296.67     15.44 o 
   7   5   6      115.99      120.78     10.93 o 
   8   5   6       82.36       73.51     10.09 o 
   9   5   6       63.66       73.28     10.81 o 
  10   5   6      118.08      131.47     13.42 o 
  -6   6   6      151.62      164.61     15.08 o 
  -5   6   6       36.88       40.62      8.55 o 
  -4   6   6        4.33        7.72      4.16 o 
  -3   6   6      417.83      381.11     18.88 o 
  -2   6   6      929.52      921.24     27.55 o 
  -1   6   6      452.80      427.58     10.95 o 
   0   6   6       76.78       77.41     10.51 o 
   1   6   6      344.11      349.33     18.41 o 
   2   6   6        9.79        2.53      3.98 o 
   3   6   6      264.45      269.01     14.13 o 
   4   6   6        5.52        6.08      1.89 o 
   5   6   6      395.98      380.87     17.10 o 
   6   6   6      204.80      202.85     13.30 o 
   7   6   6      265.33      244.41     15.56 o 
   8   6   6       25.79       32.07      7.48 o 
   9   6   6       36.72       42.64      8.91 o 
  10   6   6       38.80       32.30      8.43 o 
  -6   7   6       44.54       64.73     12.11 o 
  -5   7   6        0.72        1.54      4.28 o 
  -4   7   6       39.30       50.95      9.26 o 
  -3   7   6        0.15        1.54      3.21 o 
  -2   7   6       11.02       24.23      6.29 o 
  -1   7   6      167.06      152.80     10.63 o 
   0   7   6      494.28      457.18     12.26 o 
   1   7   6      324.21      279.80      9.49 o 
   2   7   6       32.04       13.38     16.63 o 
   3   7   6       32.71       28.86      3.56 o 
   4   7   6        1.40        2.14      2.26 o 
   5   7   6      417.15      390.73     18.17 o 
   6   7   6       48.30       53.21      8.19 o 
   7   7   6      316.34      316.86     18.05 o 
   8   7   6      118.08      116.63     11.88 o 
   9   7   6       87.20       91.57     11.16 o 
  10   7   6       67.24       86.93     12.71 o 
  -5   8   6        0.96        5.46      6.18 o 
  -4   8   6       78.65       84.20     12.23 o 
  -3   8   6       16.64       16.86      6.06 o 
  -2   8   6       53.61       59.98      9.38 o 
  -1   8   6        8.15       14.85      5.11 o 
   0   8   6       43.73       40.74      4.80 o 
   1   8   6       57.99       54.03      4.97 o 
   2   8   6      423.14      179.38    204.93 o 
   3   8   6      202.27      192.71     14.07 o 
   4   8   6       27.14       30.05      6.29 o 
   5   8   6      100.48       90.73      9.50 o 
   6   8   6       64.15       75.53     10.09 o 
   7   8   6       52.18       38.95      8.31 o 
   8   8   6        9.71        7.72      4.99 o 
   9   8   6        4.38        6.41      4.63 o 
  -4   9   6       26.83       33.85      8.43 o 
  -3   9   6        0.69       -0.24      4.39 o 
  -2   9   6       24.41       40.14      8.79 o 
  -1   9   6        7.13        7.72      4.87 o 
   0   9   6      105.92       98.85      6.90 o 
   1   9   6       69.80       60.42      5.67 o 
   2   9   6       44.58       16.44     22.33 o 
   3   9   6        2.41        0.71      2.38 o 
   4   9   6       40.03       48.10      8.19 o 
   5   9   6       72.28       62.35      9.38 o 
   6   9   6       10.95        9.14      4.39 o 
   7   9   6        4.62        4.87      3.92 o 
   8   9   6       14.20       14.96      6.06 o 
   9   9   6       57.72       55.34     10.57 o 
  -2  10   6        3.78       12.23      5.94 o 
  -1  10   6        1.91        5.34      4.75 o 
   0  10   6       10.52       12.34      3.91 o 
   1  10   6       11.29       11.97      5.11 o 
   2  10   6       10.86       14.61      5.11 o 
   3  10   6       27.59       30.52      7.24 o 
   4  10   6      128.47      134.20     12.47 o 
   5  10   6       58.21       46.44      9.14 o 
   6  10   6       21.10       21.26      6.53 o 
   7  10   6        0.80        3.33      4.16 o 
   8  10   6        1.50        5.94      4.04 o 
   0  11   6       14.39       25.65      7.72 o 
   1  11   6        0.24        1.37      2.77 o 
   2  11   6        2.87       -0.48      3.56 o 
   3  11   6       42.77       38.60      8.67 o 
   4  11   6       17.88       18.05      6.06 o 
   5  11   6       53.41       48.57      9.98 o 
   6  11   6        0.92        1.07      4.16 o 
  -4  -8   7        3.38        5.11      4.28 o 
  -3  -8   7       46.69       57.60      9.98 o 
  -2  -8   7       27.59       22.45      6.89 o 
  -1  -8   7       80.28       77.67     11.28 o 
   0  -8   7       34.98       46.37      5.73 o 
   1  -8   7       11.98       18.40      4.04 o 
   2  -8   7        4.63        7.99      3.51 o 
  -4  -7   7        7.30       13.42      5.34 o 
  -3  -7   7        7.32        9.50      4.63 o 
  -2  -7   7        1.57        3.68      3.21 o 
  -1  -7   7      173.86      180.65      9.78 o 
   0  -7   7       53.47       59.03      5.67 o 
   1  -7   7       98.43       96.61      6.64 o 
   2  -7   7       42.36       46.72      5.49 o 
   3  -7   7       57.12       59.85      7.64 o 
   4  -7   7        0.27        1.21      2.85 o 
  -7  -6   7       19.18       28.03      8.67 o 
  -6  -6   7       96.55      106.53     11.64 o 
  -5  -6   7      135.28      130.76     12.11 o 
  -4  -6   7       15.11       20.74      3.99 o 
  -3  -6   7      126.14      150.00     11.88 o 
  -2  -6   7      151.66      135.91     16.69 o 
  -1  -6   7        5.24        6.21      2.54 o 
   0  -6   7        6.91        4.28      3.68 o 
   1  -6   7      348.04      364.18     11.17 o 
   2  -6   7       75.39       78.89      6.07 o 
   3  -6   7        0.00        0.48      2.38 o 
   4  -6   7        0.19       -1.01      2.20 o 
   5  -6   7        7.52       15.18      4.61 o 
  -7  -5   7       13.72       21.85      7.48 o 
  -6  -5   7       12.58       10.09      5.11 o 
  -5  -5   7        3.93        3.09      3.56 o 
  -4  -5   7       59.66       24.03     27.67 o 
  -3  -5   7      119.38      125.59      7.18 o 
  -2  -5   7        1.49        2.30      1.35 o 
  -1  -5   7      120.01      116.75      6.88 o 
   0  -5   7        0.97        1.54      2.73 o 
   1  -5   7        7.07        5.79      2.17 o 
   2  -5   7        1.72        1.76      1.68 o 
   3  -5   7      208.03      198.04     17.22 o 
   4  -5   7       47.81       51.61      6.50 o 
   5  -5   7        1.10        0.66      2.85 o 
   6  -5   7       21.24       20.93      5.26 o 
  -8  -4   7       17.92       25.42      8.67 o 
  -7  -4   7       19.39       26.84      7.60 o 
  -6  -4   7        0.75        2.26      3.44 o 
  -5  -4   7       38.73       43.35      8.08 o 
  -4  -4   7        8.61       13.33      2.96 o 
  -3  -4   7      304.10      289.77     22.42 o 
  -2  -4   7      299.54      124.05    125.95 o 
  -1  -4   7      574.51      527.62     50.65 o 
   0  -4   7       15.26       12.81      2.39 o 
   1  -4   7       32.62       27.72      3.38 o 
   2  -4   7       56.21       52.43      4.29 o 
   3  -4   7      348.95      310.54     14.96 o 
   4  -4   7        0.03        1.19      1.85 o 
   5  -4   7       16.35       24.60      4.58 o 
   6  -4   7       27.27       29.32      5.33 o 
   7  -4   7        0.93        2.79      3.09 o 
  -8  -3   7        0.01        1.07      4.87 o 
  -7  -3   7       26.18       16.63      6.29 o 
  -6  -3   7        7.34        4.75      3.92 o 
  -5  -3   7        6.73        7.36      3.56 o 
  -4  -3   7        9.44        6.28      2.35 o 
  -3  -3   7      162.22      142.23      8.43 o 
  -2  -3   7       38.62       30.36     15.62 o 
  -1  -3   7       85.37       81.90      4.95 o 
   0  -3   7       30.94       35.99      3.19 o 
   1  -3   7        1.63        1.75      1.19 o 
   2  -3   7        0.49       -0.24      1.43 o 
   3  -3   7        1.76        1.40      1.77 o 
   4  -3   7       11.35       13.68      3.39 o 
   5  -3   7       41.65       43.38      5.57 o 
   6  -3   7        4.50        3.63      2.60 o 
   7  -3   7       32.98       37.32      6.02 o 
   8  -3   7        0.60        2.26      3.21 o 
  -8  -2   7        0.06       -0.24      3.68 o 
  -7  -2   7       74.55       78.26     11.40 o 
  -6  -2   7      111.82      109.02     11.04 o 
  -5  -2   7       15.94       13.42      4.63 o 
  -4  -2   7      210.83      201.95      8.25 o 
  -3  -2   7       15.63       14.56      2.39 o 
  -2  -2   7       69.99       61.34      3.94 o 
  -1  -2   7      603.23      638.28     22.39 o 
   0  -2   7      187.85      197.21      7.04 o 
   1  -2   7       13.44       11.11      1.87 o 
   2  -2   7      170.10      159.43     12.05 o 
   3  -2   7      145.74      118.39      9.68 o 
   4  -2   7      263.81      250.90     17.16 o 
   5  -2   7      227.71      209.80     19.42 o 
   6  -2   7      106.17       97.95      7.66 o 
   7  -2   7       46.15       49.82      8.49 o 
   8  -2   7        1.82        2.49      2.64 o 
  -8  -1   7        0.71        0.12      3.68 o 
  -7  -1   7       90.69       90.26     10.93 o 
  -6  -1   7       45.55       51.31      8.79 o 
  -5  -1   7       53.02       55.59      6.18 o 
  -4  -1   7      280.32      293.63     29.99 o 
  -3  -1   7      167.29      165.91      9.62 o 
  -2  -1   7      995.69      994.49     13.78 o 
  -1  -1   7      240.24      231.02      5.46 o 
   0  -1   7        0.02        2.62      1.01 o 
   1  -1   7      139.45      140.94      6.00 o 
   2  -1   7        0.04        2.61      1.30 o 
   3  -1   7       89.26       80.64      5.04 o 
   4  -1   7        2.82        4.11      1.91 o 
   5  -1   7        0.01        2.79      1.85 o 
   6  -1   7      405.27      369.19     12.71 o 
   7  -1   7        0.14        1.26      2.20 o 
   8  -1   7        4.68        8.14      5.17 o 
   9  -1   7        9.94       14.25      6.06 o 
  -8   0   7        5.40        4.99      4.87 o 
  -7   0   7      302.49      297.62     18.65 o 
  -6   0   7      117.95      120.31     11.04 o 
  -5   0   7       26.20       28.08      4.16 o 
  -4   0   7        4.70        7.51      2.30 o 
  -3   0   7       10.07       15.68      3.92 o 
  -2   0   7      690.59      734.63     12.49 o 
  -1   0   7        0.00        0.31      0.79 o 
   0   0   7      664.41      675.61     16.03 o 
   1   0   7     6008.36     6626.43    326.42 o 
   2   0   7      687.15      715.92     42.64 o 
   3   0   7        3.77        1.37      1.08 o 
   4   0   7     1508.05     1370.11     68.11 o 
   5   0   7     1244.75     1109.00     19.49 o 
   6   0   7      235.23      214.66      9.34 o 
   7   0   7        2.99        3.77      2.48 o 
   8   0   7        0.44        3.97      2.67 o 
   9   0   7        9.13       12.47      5.82 o 
  -8   1   7       36.29       31.47      8.08 o 
  -7   1   7      174.67      162.47     13.90 o 
  -6   1   7        5.70        8.56      3.68 o 
  -5   1   7      162.41      171.54      8.34 o 
  -4   1   7      145.99      142.75      9.74 o 
  -3   1   7       47.62       38.84      5.70 o 
  -2   1   7      106.27      135.75      8.67 o 
  -1   1   7     1192.49     1263.31     12.11 o 
   0   1   7      822.14      854.38     27.97 o 
   1   1   7      319.15      345.73     17.81 o 
   2   1   7      175.24      168.31      6.59 o 
   3   1   7     1575.14     1627.94     61.52 o 
   4   1   7        9.46       17.11      4.57 o 
   5   1   7      159.98      148.26     13.30 o 
   6   1   7      939.33      870.09     17.47 o 
   7   1   7      446.16      427.17     13.10 o 
   8   1   7       43.08       47.98      9.03 o 
   9   1   7       20.58       25.65      7.60 o 
  10   1   7        6.00        4.63      4.87 o 
  -8   2   7        6.12       11.40      5.70 o 
  -7   2   7       27.19       33.85      7.96 o 
  -6   2   7        4.75        8.64      2.94 o 
  -5   2   7      823.42      803.18     18.00 o 
  -4   2   7       58.03       50.74      4.83 o 
  -3   2   7      244.68      243.82     12.47 o 
  -2   2   7      162.11      131.00      8.79 o 
  -1   2   7       66.76       80.05      6.53 o 
   0   2   7      102.96      118.38      4.15 o 
   1   2   7     1366.56     1479.29     27.26 o 
   2   2   7     1569.51     1634.14     25.47 o 
   3   2   7      868.04      921.23     19.48 o 
   4   2   7       19.87       25.77      3.13 o 
   5   2   7      332.78      287.77      9.10 o 
   6   2   7      951.67      858.73     19.66 o 
   7   2   7      396.95      340.14     17.70 o 
   8   2   7        4.99        7.48      4.39 o 
   9   2   7      239.64      238.71     17.10 o 
  10   2   7        7.73        9.62      5.94 o 
  -8   3   7       19.85       19.24      6.89 o 
  -7   3   7       61.47       65.10      7.03 o 
  -6   3   7       12.87       19.00      6.24 o 
  -5   3   7       36.54       34.50      4.75 o 
  -4   3   7       27.20       25.85      3.98 o 
  -3   3   7      369.18      358.54     15.80 o 
  -2   3   7      400.91      391.09     15.56 o 
  -1   3   7        0.21        0.33      0.77 o 
   0   3   7      197.43      271.84     19.77 o 
   1   3   7      715.54      802.88     12.04 o 
   2   3   7      158.09      160.01      6.59 o 
   3   3   7      368.49      326.30     34.80 o 
   4   3   7      311.81      312.77      8.76 o 
   5   3   7      582.49      552.66     45.72 o 
   6   3   7       60.04       54.70      4.47 o 
   7   3   7      193.02      207.72     13.90 o 
   8   3   7      411.94      408.78     20.43 o 
   9   3   7       54.17       67.10     10.69 o 
  10   3   7        1.23        3.68      4.51 o 
  -7   4   7        0.00        1.31      4.28 o 
  -6   4   7       15.71       14.74      4.03 o 
  -5   4   7       10.20       12.89      3.28 o 
  -4   4   7       57.46       48.74     21.32 o 
  -3   4   7      264.59      239.19     13.78 o 
  -2   4   7       40.96       43.23      6.41 o 
  -1   4   7      520.40      534.63      9.07 o 
   0   4   7      387.02      387.14     11.28 o 
   1   4   7       48.13       50.42      3.36 o 
   2   4   7      493.59      531.87     10.74 o 
   3   4   7      752.22      795.12     19.83 o 
   4   4   7      336.69      374.39      9.57 o 
   5   4   7        7.27        7.16      1.91 o 
   6   4   7       47.94       47.74      7.24 o 
   7   4   7        0.18        0.95      3.09 o 
   8   4   7       37.01       38.48      7.96 o 
   9   4   7       10.22       12.71      6.06 o 
  10   4   7        7.74        5.94      4.63 o 
  -7   5   7        5.60       10.33      6.29 o 
  -6   5   7        2.62        2.73      3.68 o 
  -5   5   7       24.87       28.15      7.24 o 
  -4   5   7      166.66      165.20     12.95 o 
  -3   5   7      256.16      245.36     14.73 o 
  -2   5   7       33.10       33.02      6.41 o 
  -1   5   7       57.67       55.33      6.18 o 
   0   5   7       59.68       56.85      3.69 o 
   1   5   7       18.47       18.91      2.65 o 
   2   5   7      267.61      288.28      8.39 o 
   3   5   7      307.36      321.69     10.33 o 
   4   5   7        0.17        0.04      1.17 o 
   5   5   7       67.02       68.17      7.36 o 
   6   5   7      111.45      119.00     10.09 o 
   7   5   7      137.95      140.26     11.76 o 
   8   5   7       30.68       33.73      7.60 o 
   9   5   7       17.21       27.91      7.72 o 
  10   5   7       48.53       58.55     10.69 o 
  -6   6   7        0.10        1.31      4.28 o 
  -5   6   7        7.26        7.72      4.87 o 
  -4   6   7       10.45       14.37      5.58 o 
  -3   6   7      109.53       90.85      9.86 o 
  -2   6   7     2055.35     1957.33     40.85 o 
  -1   6   7      160.73      158.79     11.40 o 
   0   6   7        9.13       11.79      2.45 o 
   1   6   7        8.96        8.65      2.17 o 
   2   6   7       11.82       11.99      2.48 o 
   3   6   7        0.58        1.08      1.34 o 
   4   6   7       83.75       77.04      4.82 o 
   5   6   7        0.62       -1.54      1.66 o 
   6   6   7        1.04        1.19      2.26 o 
   7   6   7        4.77        8.08      3.92 o 
   8   6   7        0.02        3.33      3.33 o 
   9   6   7        1.93        4.39      4.28 o 
  10   6   7        5.00        8.91      4.99 o 
  -5   7   7       29.57       45.49      9.86 o 
  -4   7   7       36.82       23.04      7.24 o 
  -3   7   7      130.21      124.23     12.00 o 
  -2   7   7        0.03       -0.24      2.85 o 
  -1   7   7       33.58       43.23      7.60 o 
   0   7   7       75.35       70.29      5.05 o 
   1   7   7       73.73       74.86      5.28 o 
   2   7   7      219.99      211.69      8.37 o 
   3   7   7       98.92       92.77      5.53 o 
   4   7   7      127.99      112.71      9.50 o 
   5   7   7       30.82       34.20      6.65 o 
   6   7   7        2.87        6.18      3.68 o 
   7   7   7        1.91        2.14      2.97 o 
   8   7   7       21.92       21.97      6.65 o 
   9   7   7       17.76       21.02      7.01 o 
  10   7   7        3.25        6.77      4.51 o 
  -4   8   7       70.89       72.68     11.76 o 
  -3   8   7       46.09       55.82      9.86 o 
  -2   8   7      157.05      171.02     13.90 o 
  -1   8   7       25.09       24.23      6.29 o 
   0   8   7       71.77       69.82      5.46 o 
   1   8   7      337.45      329.82     11.22 o 
   2   8   7      180.63      172.59      8.10 o 
   3   8   7       22.38       26.63      6.77 o 
   4   8   7       13.75       13.42      4.63 o 
   5   8   7      132.38      122.92     11.04 o 
   6   8   7      615.96      563.77     23.99 o 
   7   8   7        4.20        5.11      3.33 o 
   8   8   7       28.53       34.92      8.55 o 
   9   8   7       61.83       53.21     10.09 o 
  -3   9   7       36.06       40.14      9.50 o 
  -2   9   7        0.70       -0.36      3.80 o 
  -1   9   7       41.69       56.17      9.62 o 
   0   9   7        2.70       12.11      4.87 o 
   1   9   7       73.31       77.28      6.08 o 
   2   9   7        5.17        6.24      2.60 o 
   3   9   7      107.35      103.44      9.98 o 
   4   9   7      234.87      220.30     14.73 o 
   5   9   7       13.37       13.78      4.87 o 
   6   9   7       40.32       52.49      9.14 o 
   7   9   7       21.17       21.14      7.01 o 
   8   9   7       69.52       70.78     11.52 o 
   9   9   7        0.90        4.04      3.68 o 
  -2  10   7       40.11       47.03      9.86 o 
  -1  10   7       42.98       43.47      9.38 o 
   0  10   7        4.31        3.21      4.51 o 
   1  10   7        7.81       12.06      3.53 o 
   2  10   7       14.16       15.46      3.89 o 
   3  10   7      132.01      121.73     11.64 o 
   4  10   7        3.54        2.61      3.44 o 
   5  10   7       33.01       43.23      8.67 o 
   6  10   7       19.38       25.30      7.24 o 
   7  10   7       12.92       14.01      6.18 o 
   8  10   7        9.09        4.75      5.58 o 
   0  11   7       13.27       11.88      6.06 o 
   1  11   7       14.77       20.43      7.01 o 
   2  11   7        5.26        3.56      3.68 o 
   3  11   7        2.31        6.41      4.39 o 
   4  11   7       11.59        9.98      5.23 o 
   5  11   7        3.13        6.41      5.46 o 
   6  11   7        0.58       -4.63      3.44 o 
  -3  -8   8        7.08       11.76      5.58 o 
  -2  -8   8        4.78        4.39      4.39 o 
   0  -8   8       12.92       18.93      4.38 o 
  -4  -7   8        0.07        0.24      3.44 o 
  -3  -7   8       16.40       29.10      7.24 o 
  -2  -7   8       28.00       39.55      8.08 o 
  -1  -7   8        0.14        3.17      2.45 o 
   0  -7   8        9.69       17.70      3.74 o 
   1  -7   8        3.44        6.54      2.93 o 
   2  -7   8        5.21        6.30      2.94 o 
   3  -7   8        8.41        7.03      3.75 o 
  -6  -6   8        0.43        3.68      4.63 o 
  -5  -6   8       51.34       46.32      8.91 o 
  -3  -6   8       51.73       53.68      8.19 o 
  -2  -6   8        0.90        2.97      3.21 o 
  -1  -6   8      149.21      153.40      8.77 o 
   0  -6   8      307.08      326.38     12.15 o 
   1  -6   8        7.36        9.46      2.74 o 
   2  -6   8        7.59        6.32      2.65 o 
   3  -6   8       36.39       48.82      7.24 o 
   4  -6   8       24.24       21.36      4.95 o 
   5  -6   8        1.55       -0.69      2.96 o 
  -7  -5   8        1.80        3.92      5.46 o 
  -6  -5   8       35.93       44.30      9.38 o 
  -5  -5   8       58.77       74.70     10.57 o 
  -4  -5   8       30.80       47.74      8.31 o 
  -3  -5   8       11.71       12.38      3.19 o 
  -2  -5   8      154.43      102.38     67.87 o 
  -1  -5   8       23.74       25.78      4.20 o 
   0  -5   8       34.40       36.41      5.64 o 
   1  -5   8      233.25      217.64      8.46 o 
   2  -5   8      236.87      250.95      9.41 o 
   3  -5   8        1.17        1.36      2.26 o 
   4  -5   8       13.10       14.08      4.06 o 
   5  -5   8       18.30       32.25      6.04 o 
   6  -5   8       87.81      105.75      9.16 o 
  -7  -4   8        1.64        1.90      4.87 o 
  -6  -4   8       46.91       63.54     10.57 o 
  -5  -4   8        1.39        0.36      2.85 o 
  -4  -4   8      187.69      152.25     12.11 o 
  -3  -4   8      431.62      417.96     10.11 o 
  -2  -4   8      157.04      126.00     20.84 o 
  -1  -4   8      391.28      356.12     11.46 o 
   0  -4   8      193.57      203.14      9.20 o 
   1  -4   8     1095.91     1102.26     33.96 o 
   2  -4   8      897.01      848.91     58.85 o 
   3  -4   8        0.33        1.03      1.96 o 
   4  -4   8       41.60       44.02      5.88 o 
   5  -4   8       38.90       53.42      6.67 o 
   6  -4   8        9.16        8.02      3.86 o 
   7  -4   8        2.62        3.74      3.33 o 
  -8  -3   8       23.27       23.63      8.79 o 
  -7  -3   8       14.92       29.93      8.43 o 
  -6  -3   8      115.36      102.85     11.28 o 
  -5  -3   8       17.85       20.07      5.82 o 
  -4  -3   8      204.37      199.17     13.66 o 
  -3  -3   8      404.51      389.12     19.54 o 
  -2  -3   8        1.41        2.61      2.02 o 
  -1  -3   8      536.99      543.58     19.24 o 
   0  -3   8       14.13       13.07      2.26 o 
   1  -3   8       27.04       21.98      3.02 o 
   2  -3   8      138.65      128.37      7.26 o 
   3  -3   8      494.26      463.84     23.69 o 
   4  -3   8      303.94      281.53     11.59 o 
   5  -3   8       34.37       35.90      5.32 o 
   6  -3   8       68.52       73.62      7.45 o 
   7  -3   8       15.56       21.49      5.02 o 
   8  -3   8        3.35        4.90      3.56 o 
  -8  -2   8       10.84       10.81      5.70 o 
  -7  -2   8        9.68        6.06      4.75 o 
  -6  -2   8       33.10       28.15      7.01 o 
  -5  -2   8       28.15       24.35      6.65 o 
  -4  -2   8       28.72       31.38      4.19 o 
  -3  -2   8      373.16      365.55     15.08 o 
  -2  -2   8      395.66      375.86     11.34 o 
  -1  -2   8      442.28      445.03     10.13 o 
   0  -2   8        2.21        2.17      1.10 o 
   1  -2   8      171.03      168.62     19.48 o 
   2  -2   8      340.73      307.54     10.37 o 
   3  -2   8      578.99      508.96     27.37 o 
   4  -2   8      125.29      119.18      7.21 o 
   5  -2   8       38.23       43.41      5.41 o 
   6  -2   8       18.99       26.20      4.74 o 
   7  -2   8       94.81       91.33      7.56 o 
   8  -2   8        1.27        0.28      2.94 o 
  -8  -1   8        6.26        1.78      4.28 o 
  -7  -1   8       12.73       10.57      5.46 o 
  -6  -1   8       12.86       14.49      5.46 o 
  -5  -1   8        3.04        5.71      2.54 o 
  -4  -1   8       61.77       63.42      6.89 o 
  -3  -1   8       59.72       61.28      6.29 o 
  -2  -1   8       16.36       15.49      1.80 o 
  -1  -1   8       34.45       33.96      2.47 o 
   0  -1   8      395.32      376.21     19.06 o 
   1  -1   8      625.90      637.51     23.63 o 
   2  -1   8       22.30       27.33      3.44 o 
   3  -1   8       81.71       69.26      5.34 o 
   4  -1   8      219.69      209.60     18.05 o 
   5  -1   8      828.50      793.67     18.13 o 
   6  -1   8      119.95      119.30      7.69 o 
   7  -1   8      176.36      165.40      9.50 o 
   8  -1   8        7.97       11.63      3.82 o 
   9  -1   8       16.58       31.00      8.43 o 
  -8   0   8       88.93       92.04     11.40 o 
  -7   0   8        0.61        5.82      4.75 o 
  -6   0   8        4.74        9.38      4.39 o 
  -5   0   8        0.25        0.48      2.08 o 
  -4   0   8        1.33        2.49      2.49 o 
  -3   0   8       82.59       92.52      7.84 o 
  -2   0   8       68.30       73.63      6.77 o 
  -1   0   8        4.14        5.06      1.43 o 
   0   0   8       76.98       80.18      4.19 o 
   1   0   8        0.83        1.36      1.03 o 
   2   0   8       61.47       75.42      4.62 o 
   3   0   8        1.14        3.38      1.48 o 
   4   0   8       15.48       17.37      3.16 o 
   5   0   8       34.67       37.25      7.84 o 
   6   0   8       39.64       33.49      4.75 o 
   7   0   8       23.16       24.38      4.40 o 
   8   0   8        9.30        7.73      3.26 o 
   9   0   8        0.40        1.19      4.28 o 
  -8   1   8        2.47        7.72      5.23 o 
  -7   1   8        5.09        7.96      4.63 o 
  -6   1   8       58.44       59.85      6.24 o 
  -5   1   8       63.06       72.33      5.92 o 
  -4   1   8      155.52      155.10     10.81 o 
  -3   1   8      258.23      278.26     13.54 o 
  -2   1   8     1041.67     1120.65     25.77 o 
  -1   1   8      269.86      267.81      6.14 o 
   0   1   8        7.89       11.45      1.85 o 
   1   1   8      340.91      321.39     15.14 o 
   2   1   8       67.26       83.53      9.26 o 
   3   1   8       81.82      109.85      5.58 o 
   4   1   8        9.32        9.34      2.21 o 
   5   1   8      216.22      199.59     14.49 o 
   6   1   8       16.56       19.13      5.28 o 
   7   1   8       91.62       92.01      6.69 o 
   8   1   8       80.83       78.26     10.81 o 
   9   1   8        4.62        9.50      5.70 o 
  -7   2   8       13.86       20.66      6.77 o 
  -6   2   8      161.22      156.23      9.00 o 
  -5   2   8       29.47       34.86      4.89 o 
  -4   2   8        4.13        2.97      3.21 o 
  -3   2   8      171.57      157.24     10.81 o 
  -2   2   8       53.38       61.28      6.53 o 
  -1   2   8       41.32       43.11      5.34 o 
   0   2   8     2410.04     2625.81     23.22 o 
   1   2   8      544.84      561.18     10.59 o 
   2   2   8       34.41       36.65      3.22 o 
   3   2   8      354.71      351.42     13.42 o 
   4   2   8      180.97      183.53     11.22 o 
   5   2   8      130.41      107.85      5.98 o 
   6   2   8      120.89      115.23      6.61 o 
   7   2   8       14.89       12.24      3.12 o 
   8   2   8       51.84       68.17     10.21 o 
   9   2   8        3.72        6.29      5.23 o 
  10   2   8        0.32        3.56      3.68 o 
  -7   3   8        3.40        3.42      3.30 o 
  -6   3   8       51.31       42.99      5.85 o 
  -5   3   8       37.79       45.40      5.58 o 
  -4   3   8      222.40      187.88     12.83 o 
  -3   3   8        2.48        4.87      3.44 o 
  -2   3   8      149.82      152.61     10.45 o 
  -1   3   8       11.05        9.86      3.44 o 
   0   3   8      650.55      710.54     10.72 o 
   1   3   8      120.22      136.74      5.34 o 
   2   3   8      355.36      302.86      8.32 o 
   3   3   8      536.45      489.59     18.82 o 
   4   3   8       99.02      116.27      8.55 o 
   5   3   8      594.33      605.93     20.78 o 
   6   3   8      195.36      187.40      7.93 o 
   7   3   8        5.06        8.67      4.39 o 
   8   3   8       18.27       16.51      6.29 o 
   9   3   8      207.80      203.20     16.15 o 
  10   3   8       85.07       88.24     12.47 o 
  -7   4   8        8.86       12.23      6.06 o 
  -6   4   8      211.81      215.18     10.86 o 
  -5   4   8       13.97       21.68      4.32 o 
  -4   4   8      115.29       97.89      6.63 o 
  -3   4   8      252.89      251.30     14.61 o 
  -2   4   8      245.56      230.87     13.30 o 
  -1   4   8      151.16      128.38      9.62 o 
   0   4   8      135.30      131.73      5.02 o 
   1   4   8      284.18      255.65      7.48 o 
   2   4   8      484.46      479.34     10.65 o 
   3   4   8       16.85       20.47      2.90 o 
   4   4   8        1.81        1.84      1.34 o 
   5   4   8      390.73      365.99     10.30 o 
   6   4   8      199.57      189.66     12.71 o 
   7   4   8       20.10       19.00      5.34 o 
   8   4   8       99.23      100.95     10.81 o 
   9   4   8       20.34       32.78      7.96 o 
  10   4   8       12.73       19.36      7.13 o 
  -6   5   8        5.58        9.74      5.58 o 
  -5   5   8        0.19        0.95      3.80 o 
  -4   5   8        1.14       -0.09      3.15 o 
  -3   5   8        0.49        2.14      3.33 o 
  -2   5   8       13.94       12.23      4.75 o 
  -1   5   8       14.55       18.17      5.11 o 
   0   5   8      121.96      112.19      5.34 o 
   1   5   8        0.63       -0.37      1.02 o 
   2   5   8      246.69      272.21      8.85 o 
   3   5   8      323.56      172.97    151.54 o 
   4   5   8      599.55      618.79     13.10 o 
   5   5   8       86.27       96.89      5.50 o 
   6   5   8       51.47       55.70      7.96 o 
   7   5   8       51.92       50.47      8.43 o 
   8   5   8       26.48       32.42      7.24 o 
   9   5   8        4.33        1.78      4.16 o 
  10   5   8       73.37       72.92     11.88 o 
  -6   6   8        7.47       13.54      6.89 o 
  -5   6   8        1.50        1.78      4.28 o 
  -4   6   8       57.61       54.39      9.38 o 
  -3   6   8        9.32        4.51      3.56 o 
  -2   6   8       95.79       93.23      9.86 o 
  -1   6   8      703.62      693.81     23.87 o 
   0   6   8       39.03       38.50      3.65 o 
   1   6   8       82.97       72.43      4.73 o 
   2   6   8      137.88      146.83      6.66 o 
   3   6   8       19.01       20.58      3.14 o 
   4   6   8      186.30      189.73      7.61 o 
   5   6   8        0.10        0.71      2.14 o 
   6   6   8       49.48       49.88      7.84 o 
   7   6   8       69.56       74.23      9.98 o 
   8   6   8        0.08       -0.12      3.21 o 
   9   6   8       29.55       36.10      8.67 o 
  10   6   8        0.43       -0.59      3.92 o 
  -5   7   8        7.53        6.65      5.34 o 
  -4   7   8        1.19       -0.12      3.92 o 
  -3   7   8        0.09        3.21      4.04 o 
  -2   7   8      170.26      150.71     12.59 o 
  -1   7   8        2.75        5.34      3.80 o 
   0   7   8        2.27        2.97      3.09 o 
   1   7   8        1.83        1.10      1.42 o 
   2   7   8      119.67      108.12      6.15 o 
   3   7   8       73.47       84.79      5.49 o 
   4   7   8        2.53        0.89      1.60 o 
   5   7   8        5.66        5.58      3.44 o 
   6   7   8       29.63       28.86      6.77 o 
   7   7   8       57.72       65.79      9.62 o 
   8   7   8        0.08        0.12      3.21 o 
   9   7   8        1.35        4.04      4.28 o 
  -4   8   8       39.06       37.41      9.62 o 
  -3   8   8      130.22      114.96     12.47 o 
  -2   8   8       23.89       20.31      6.65 o 
  -1   8   8       21.93       17.10      5.70 o 
   0   8   8      328.41      282.89     16.39 o 
   1   8   8        6.15        4.08      2.28 o 
   2   8   8        4.60        3.49      2.11 o 
   3   8   8       59.78       64.05      5.34 o 
   4   8   8       53.82       53.56      7.84 o 
   5   8   8        6.00        8.19      3.92 o 
   6   8   8       17.39       24.82      6.53 o 
   7   8   8        3.08        3.68      3.33 o 
   8   8   8        0.58        1.07      3.80 o 
   9   8   8        0.65        4.39      4.04 o 
  -3   9   8       13.74       10.45      5.70 o 
  -2   9   8        4.45        8.67      5.34 o 
  -1   9   8       34.55       50.95      9.50 o 
   0   9   8        4.42        5.94      4.16 o 
   1   9   8        7.85        8.39      2.90 o 
   2   9   8      109.67      106.18      6.93 o 
   3   9   8       14.50       12.47      4.87 o 
   4   9   8       12.63        9.03      4.16 o 
   5   9   8        3.20        3.68      3.33 o 
   6   9   8      161.81      170.42     14.01 o 
   7   9   8        0.16        3.56      3.68 o 
   8   9   8        1.27        5.23      4.63 o 
  -2  10   8        1.93        8.43      4.75 o 
  -1  10   8        3.40        3.80      4.28 o 
   0  10   8       72.61       68.88     10.69 o 
   1  10   8      217.50      218.17     15.44 o 
   2  10   8      188.43      184.45     14.90 o 
   3  10   8        1.14        2.61      3.09 o 
   4  10   8      173.77      167.69     13.90 o 
   5  10   8      219.32      220.90     16.15 o 
   6  10   8       19.10       21.50      6.77 o 
   7  10   8        0.25        1.54      4.51 o 
   8  10   8       38.76       31.23      9.14 o 
   0  11   8        0.54        4.28      4.87 o 
   1  11   8        0.08       -1.43      4.63 o 
   2  11   8       18.73       25.18      7.01 o 
   3  11   8       91.38       89.31     10.81 o 
   4  11   8        0.06        1.90      3.68 o 
   5  11   8        8.55        8.08      5.46 o 
   6  11   8       28.03       42.28      9.98 o 
  -3  -7   9        0.40       -1.19      3.44 o 
  -2  -7   9        2.74        7.13      4.51 o 
  -1  -7   9       58.85       68.32      6.30 o 
   0  -7   9       33.71       39.26      5.41 o 
   1  -7   9        0.01       -0.79      2.45 o 
   2  -7   9        0.56       -0.31      3.09 o 
  -5  -6   9       33.56       37.53      8.67 o 
  -3  -6   9        0.70        2.49      3.09 o 
  -2  -6   9        6.73        9.03      4.39 o 
  -1  -6   9       29.99       35.05      4.54 o 
   0  -6   9       57.20       63.28      5.72 o 
   1  -6   9        0.04        2.25      2.33 o 
   2  -6   9       19.34       16.71      4.81 o 
   3  -6   9        0.24        1.40      2.98 o 
   4  -6   9        8.70        6.42      5.28 o 
  -6  -5   9        7.28       13.90      6.65 o 
  -5  -5   9        0.00       -1.43      3.44 o 
  -4  -5   9        0.29        2.85      3.44 o 
  -3  -5   9       17.58       19.36      5.70 o 
  -2  -5   9        0.05        2.11      2.15 o 
  -1  -5   9       18.21       23.41      3.50 o 
   0  -5   9       11.15       11.56      2.75 o 
   1  -5   9        0.02        1.64      1.95 o 
   2  -5   9        1.19        4.14      2.76 o 
   3  -5   9        0.33        1.30      2.54 o 
   4  -5   9        3.79        1.92      2.80 o 
   5  -5   9        0.05       -0.43      2.57 o 
  -7  -4   9       45.61       35.99      9.62 o 
  -6  -4   9        0.33        1.66      4.04 o 
  -5  -4   9       56.53       62.83     10.21 o 
  -4  -4   9       74.61       77.79      9.50 o 
  -3  -4   9       11.46       13.30      4.75 o 
  -2  -4   9      191.51       87.85     96.85 o 
  -1  -4   9       16.31       19.48      3.07 o 
   0  -4   9        0.06        1.06      1.42 o 
   1  -4   9        3.28        3.37      1.89 o 
   2  -4   9      127.01      127.02      8.02 o 
   3  -4   9       16.03       19.31      4.24 o 
   4  -4   9        0.46       -0.15      2.61 o 
   5  -4   9        8.15       12.03      3.94 o 
   6  -4   9       26.70       32.83      5.91 o 
  -7  -3   9        2.12       -0.83      4.75 o 
  -6  -3   9       44.86       56.89     10.45 o 
  -5  -3   9       90.23       77.91     10.93 o 
  -4  -3   9       16.94       19.24      5.82 o 
  -3  -3   9       24.83       30.05      6.06 o 
  -2  -3   9       67.88       68.29      7.60 o 
  -1  -3   9        3.71        5.61      1.97 o 
   0  -3   9      171.89      176.00      6.70 o 
   1  -3   9       34.66       37.97      5.58 o 
   2  -3   9        0.77        2.33      2.08 o 
   3  -3   9       14.13       15.78      3.67 o 
   4  -3   9       78.80       69.80      6.49 o 
   5  -3   9       68.63       72.16      7.25 o 
   6  -3   9       55.66       56.88      7.12 o 
   7  -3   9        0.05        0.79      2.87 o 
  -7  -2   9       17.08       25.06      7.84 o 
  -6  -2   9       45.64       43.11      9.26 o 
  -5  -2   9        0.37        3.09      3.56 o 
  -4  -2   9       65.08       71.97      7.84 o 
  -3  -2   9      600.91      620.89     21.02 o 
  -2  -2   9      652.00      644.07     10.90 o 
  -1  -2   9       42.96       48.71      3.90 o 
   0  -2   9      737.87      739.50     12.59 o 
   1  -2   9      667.20      602.52     17.99 o 
   2  -2   9       38.89       34.63      4.43 o 
   3  -2   9      170.82      175.40     14.85 o 
   4  -2   9      352.24      345.56     12.51 o 
   5  -2   9      153.08      133.31     14.13 o 
   6  -2   9        8.46        9.06      3.26 o 
   7  -2   9       59.85       64.12      7.38 o 
   8  -2   9       67.76       85.12      8.69 o 
  -7  -1   9       19.18       19.12      6.77 o 
  -6  -1   9       22.47       26.25      7.24 o 
  -5  -1   9       70.52       72.80     10.33 o 
  -4  -1   9      539.01      599.99     20.90 o 
  -3  -1   9        0.02        1.66      2.97 o 
  -2  -1   9      115.80      107.36      8.91 o 
  -1  -1   9      254.31      228.01     21.56 o 
   0  -1   9       67.01       61.13      4.35 o 
   1  -1   9       20.95       32.87      3.77 o 
   2  -1   9      311.57      287.56      9.86 o 
   3  -1   9      146.23      117.01     13.95 o 
   4  -1   9       73.11       65.54      5.49 o 
   5  -1   9      355.07      325.14     12.13 o 
   6  -1   9       30.02       40.49      5.46 o 
   7  -1   9       43.22       37.49      5.81 o 
   8  -1   9        0.49        1.59      2.73 o 
  -7   0   9       12.91       19.24      7.13 o 
  -6   0   9       36.27       35.51      8.31 o 
  -5   0   9       13.54       17.14      3.85 o 
  -4   0   9        3.39        4.87      3.56 o 
  -3   0   9        5.17        5.46      3.21 o 
  -2   0   9      310.89      281.71     13.78 o 
  -1   0   9       95.64       96.55      4.68 o 
   0   0   9       11.68       13.56      2.35 o 
   1   0   9       84.45       79.54      8.37 o 
   2   0   9      520.69      515.47     46.08 o 
   3   0   9       30.20       28.12      3.73 o 
   4   0   9        7.42        7.67      2.43 o 
   5   0   9      475.80      438.45     36.99 o 
   6   0   9      467.03      447.15     27.20 o 
   7   0   9        0.75        3.87      3.44 o 
   8   0   9        7.52        9.43      3.73 o 
   9   0   9       71.41      109.14     12.59 o 
  -7   1   9       16.52       15.32      6.06 o 
  -6   1   9        7.64       11.40      5.34 o 
  -5   1   9        0.59        2.72      2.26 o 
  -4   1   9        1.57        1.07      3.09 o 
  -3   1   9      119.45      122.33      9.74 o 
  -2   1   9        0.20       -0.12      2.38 o 
  -1   1   9       26.02       21.02      4.75 o 
   0   1   9      269.61      258.57      7.78 o 
   1   1   9      302.53      293.59     21.67 o 
   2   1   9       40.23       47.62      5.11 o 
   3   1   9       62.06       62.99      4.53 o 
   4   1   9      617.35      549.88     58.13 o 
   5   1   9      203.36      188.76      8.56 o 
   6   1   9      465.98      450.10     13.78 o 
   7   1   9      337.15      310.80     18.94 o 
   8   1   9       60.71       72.21     10.93 o 
   9   1   9        1.57        5.11      4.87 o 
  -7   2   9        9.69       13.54      6.18 o 
  -6   2   9       29.04       30.71      5.33 o 
  -5   2   9       17.96       15.38      3.82 o 
  -4   2   9       41.67       31.35      6.77 o 
  -3   2   9       49.22       47.86      7.24 o 
  -2   2   9        0.45       -0.12      2.26 o 
  -1   2   9        9.97        8.67      3.44 o 
   0   2   9      254.85      287.20     16.15 o 
   1   2   9       85.54       98.91      7.07 o 
   2   2   9       14.71       14.60      2.47 o 
   3   2   9       66.56       62.56      4.37 o 
   4   2   9       49.79       50.05      4.20 o 
   5   2   9        8.54        9.55      2.64 o 
   6   2   9       65.02       59.21      5.31 o 
   7   2   9       53.63       53.10      5.65 o 
   8   2   9        0.02        1.43      3.56 o 
   9   2   9        0.59        1.90      4.39 o 
  -7   3   9        4.69        6.41      5.23 o 
  -6   3   9       25.82       29.81      5.33 o 
  -5   3   9       13.29       13.90      3.79 o 
  -4   3   9        4.73        2.85      3.56 o 
  -3   3   9       67.46       64.25      8.43 o 
  -2   3   9      214.33      202.85     12.59 o 
  -1   3   9       63.33       59.62      6.89 o 
   0   3   9      378.65      390.16      8.27 o 
   1   3   9        2.85        3.01      1.34 o 
   2   3   9       26.22       22.15      4.04 o 
   3   3   9      127.41      123.01      5.99 o 
   4   3   9       75.83       66.89      4.67 o 
   5   3   9      293.47      275.77     14.49 o 
   6   3   9       27.22       31.79      4.16 o 
   7   3   9        9.52        8.43      4.39 o 
   8   3   9       46.35       32.07      7.84 o 
   9   3   9       62.75       56.65     10.33 o 
  10   3   9        0.57        2.14      4.39 o 
  -6   4   9       14.72       13.75      4.11 o 
  -5   4   9        0.12       -0.11      2.08 o 
  -4   4   9      392.91      347.74     18.53 o 
  -3   4   9      194.30      183.13     13.06 o 
  -2   4   9       10.35       11.04      4.28 o 
  -1   4   9      390.52      379.09     16.75 o 
   0   4   9      773.78      750.34     22.56 o 
   1   4   9      514.69      504.66     10.81 o 
   2   4   9       29.96       31.32      4.93 o 
   3   4   9      213.43      215.32      7.85 o 
   4   4   9      113.28      103.80      8.31 o 
   5   4   9       74.30       77.65      9.20 o 
   6   4   9        6.24        5.34      3.21 o 
   7   4   9       48.85       60.21      9.14 o 
   8   4   9      197.61      170.31     14.37 o 
   9   4   9       11.75       10.81      5.58 o 
  10   4   9        2.33        7.84      4.75 o 
  -6   5   9       15.20       16.39      6.53 o 
  -5   5   9       72.81       73.87     10.81 o 
  -4   5   9       39.83       18.50     17.28 o 
  -3   5   9       15.48       14.96      5.70 o 
  -2   5   9      137.20      129.93     11.04 o 
  -1   5   9       86.65       80.05      8.43 o 
   0   5   9       99.89      104.51      9.14 o 
   1   5   9        5.44        5.71      1.76 o 
   2   5   9      363.95      343.05      9.77 o 
   3   5   9       29.66       33.19      3.74 o 
   4   5   9       76.50       81.57      8.08 o 
   5   5   9      205.33      194.62      8.01 o 
   6   5   9      112.22      109.38      9.98 o 
   7   5   9       65.24       66.27      9.38 o 
   8   5   9       44.90       38.12      8.43 o 
   9   5   9        1.45        1.31      3.80 o 
  10   5   9       12.52       29.33      7.72 o 
  -5   6   9        7.34        8.19      5.58 o 
  -4   6   9       24.27       22.33      6.89 o 
  -3   6   9      154.31      159.62     13.30 o 
  -2   6   9      735.94      630.16     24.58 o 
  -1   6   9      566.49      544.17     21.97 o 
   0   6   9       60.50       69.83      7.96 o 
   1   6   9      415.35      389.67     19.71 o 
   2   6   9      850.67      809.83     32.72 o 
   3   6   9      169.54      164.24      8.73 o 
   4   6   9      175.53      167.82      7.50 o 
   5   6   9      190.04      183.13     12.47 o 
   6   6   9       17.07       19.83      5.46 o 
   7   6   9       16.20       23.16      6.41 o 
   8   6   9       45.76       57.12      9.74 o 
   9   6   9       74.44       71.26     11.28 o 
  10   6   9       15.94       16.63      6.29 o 
  -5   7   9        8.37       12.71      6.65 o 
  -4   7   9        0.24        0.83      4.28 o 
  -3   7   9       77.35       62.35     10.21 o 
  -2   7   9        6.41        8.79      4.51 o 
  -1   7   9       57.98       66.98      9.38 o 
   0   7   9      127.42      125.65     10.93 o 
   1   7   9       93.95       93.80      6.06 o 
   2   7   9      203.70      193.74      8.28 o 
   3   7   9      318.86      315.32     15.08 o 
   4   7   9      240.09      228.59      8.99 o 
   5   7   9        4.28        4.99      3.33 o 
   6   7   9        1.81        2.02      3.09 o 
   7   7   9       87.71       91.80     10.33 o 
   8   7   9        5.69       13.90      5.70 o 
   9   7   9        4.70        6.29      4.28 o 
  -4   8   9        0.48       -1.90      4.63 o 
  -3   8   9      222.44      199.40     16.27 o 
  -2   8   9       87.55       83.37     11.40 o 
  -1   8   9       96.39       83.25      9.98 o 
   0   8   9      105.69       97.74     10.33 o 
   1   8   9       14.21       15.20      5.46 o 
   2   8   9       40.51       48.56      5.09 o 
   3   8   9      469.31      445.12     18.88 o 
   4   8   9      181.40      192.87     13.18 o 
   5   8   9        1.17        0.48      2.49 o 
   6   8   9       81.94       73.28      9.03 o 
   7   8   9       58.75       57.01      9.62 o 
   8   8   9        1.34        3.92      4.28 o 
   9   8   9        5.02        5.11      4.99 o 
  -3   9   9       30.41       44.30      9.74 o 
  -2   9   9       10.73       12.11      6.06 o 
  -1   9   9        2.15        3.68      4.75 o 
   0   9   9        5.74       12.83      5.34 o 
   1   9   9        3.56        5.58      4.63 o 
   2   9   9        3.91        6.71      2.59 o 
   3   9   9        0.00        0.48      1.85 o 
   4   9   9        5.76        8.55      4.04 o 
   5   9   9      174.18      171.14     13.66 o 
   6   9   9       62.42       51.66      9.14 o 
   7   9   9        3.53        5.94      4.39 o 
   8   9   9        0.41        3.80      4.28 o 
  -1  10   9        3.75        4.04      4.63 o 
   0  10   9        0.12       -1.43      4.16 o 
   1  10   9        0.71        5.34      4.51 o 
   2  10   9       11.52       14.81      3.77 o 
   3  10   9        5.83        5.34      3.80 o 
   4  10   9        0.00        1.54      2.97 o 
   5  10   9        1.24        1.19      3.33 o 
   6  10   9       57.14       56.89     10.21 o 
   7  10   9        3.30        8.79      5.34 o 
   1  11   9       29.22       35.87      9.03 o 
   3  11   9       10.13       13.54      5.70 o 
   4  11   9       24.43       27.43      7.36 o 
   5  11   9       77.19       65.56     11.04 o 
   6  11   9        2.38       -1.66      4.39 o 
  -1  -7  10        1.16        1.22      3.65 o 
   0  -7  10        2.88        3.99      3.10 o 
  -2  -6  10       21.29       24.13      5.12 o 
  -1  -6  10       99.01      110.26      6.88 o 
   0  -6  10      216.91      244.70     10.07 o 
   1  -6  10       91.13       92.65      6.99 o 
   2  -6  10        8.12       11.02      4.13 o 
   3  -6  10       27.88       39.91      6.87 o 
  -5  -5  10       10.14       20.78      7.13 o 
  -4  -5  10        4.21        7.60      4.99 o 
  -3  -5  10        0.59        2.73      3.68 o 
  -2  -5  10       24.07       24.91      3.75 o 
  -1  -5  10       20.24       23.73      3.75 o 
   0  -5  10        0.27       -1.90      1.78 o 
   1  -5  10      100.37       99.97      6.32 o 
   2  -5  10      169.67      162.22      9.99 o 
   3  -5  10       69.57       73.96      8.02 o 
   4  -5  10        0.56       -0.46      2.65 o 
   5  -5  10       17.85       16.39      5.37 o 
  -6  -4  10        6.30        9.98      6.53 o 
  -5  -4  10        3.61        2.97      4.39 o 
  -4  -4  10        0.67       -0.71      3.33 o 
  -2  -4  10       15.36       19.36      3.99 o 
  -1  -4  10        1.02        3.13      2.00 o 
   0  -4  10        0.09        0.91      1.68 o 
   1  -4  10      142.83      140.75      8.56 o 
   2  -4  10       35.92       43.79      5.88 o 
   3  -4  10        5.43        4.68      2.92 o 
   4  -4  10        6.17        5.02      3.19 o 
   5  -4  10       14.17       17.69      4.70 o 
   6  -4  10       34.31       36.06      6.63 o 
  -6  -3  10        0.07       -1.07      3.80 o 
  -5  -3  10        1.67        2.97      3.68 o 
  -4  -3  10        0.13       -0.12      3.09 o 
  -3  -3  10       14.49       18.05      5.34 o 
  -2  -3  10       11.95       10.93      4.75 o 
  -1  -3  10       85.90       96.75      5.19 o 
   0  -3  10       46.53       48.41      4.27 o 
   1  -3  10       86.64       96.47      6.75 o 
   2  -3  10       23.17       29.09      4.70 o 
   3  -3  10      254.77      248.98     17.22 o 
   4  -3  10       69.55       65.56      7.60 o 
   5  -3  10       22.27       30.38      5.94 o 
   6  -3  10       25.99       25.00      5.37 o 
   7  -3  10       13.08       11.14      4.93 o 
  -7  -2  10        0.11        2.38      5.46 o 
  -6  -2  10       31.55       34.32      8.91 o 
  -5  -2  10       88.39       86.22     10.45 o 
  -4  -2  10       31.80       45.37      7.36 o 
  -3  -2  10       14.60       18.88      5.23 o 
  -2  -2  10      120.21      118.17     10.09 o 
  -1  -2  10        2.43        4.01      1.60 o 
   0  -2  10      128.93      123.96      6.80 o 
   1  -2  10       93.45       92.09      6.11 o 
   2  -2  10        2.63        6.59      2.44 o 
   3  -2  10        9.83        9.48      3.05 o 
   4  -2  10        0.12        1.31      2.14 o 
   5  -2  10        0.07        1.42      2.30 o 
   6  -2  10       19.74       29.33      5.20 o 
   7  -2  10       14.75       16.85      4.36 o 
  -7  -1  10        0.53       -0.24      3.09 o 
  -6  -1  10       85.39      100.59     11.76 o 
  -5  -1  10       93.59      110.21     11.52 o 
  -4  -1  10       61.89       62.83      8.43 o 
  -3  -1  10        3.82        0.83      2.85 o 
  -2  -1  10      381.13      388.24     17.34 o 
  -1  -1  10        9.44        8.43      3.68 o 
   0  -1  10       27.25       22.41      3.34 o 
   1  -1  10      131.45      107.79      6.19 o 
   2  -1  10      120.36      103.30      6.25 o 
   3  -1  10      107.93      100.39      6.58 o 
   4  -1  10        3.88        4.92      2.91 o 
   5  -1  10        1.86        5.73      2.38 o 
   6  -1  10       18.81       12.73      3.70 o 
   7  -1  10        5.98        5.15      3.05 o 
   8  -1  10       13.14       15.88      4.51 o 
  -7   0  10      145.35      145.60     14.25 o 
  -6   0  10       12.95       11.88      5.94 o 
  -5   0  10       34.24       39.13      5.56 o 
  -4   0  10      649.52      660.56     23.40 o 
  -3   0  10      360.53      330.04     16.27 o 
  -2   0  10       10.96        7.96      3.68 o 
  -1   0  10      105.85      104.87      9.03 o 
   0   0  10      688.61      700.89     36.82 o 
   1   0  10      147.23      143.13      6.71 o 
   2   0  10        1.28        3.18      2.20 o 
   3   0  10      191.92      184.76      8.35 o 
   4   0  10      246.81      250.57     10.16 o 
   5   0  10       30.36       24.20      4.35 o 
   6   0  10      110.69      101.58      7.31 o 
   7   0  10        7.57        9.20      3.43 o 
   8   0  10       57.35       67.93      7.46 o 
   9   0  10       24.76       36.58      9.14 o 
  -7   1  10        6.60       10.69      5.11 o 
  -6   1  10        3.18        2.85      3.80 o 
  -5   1  10       69.43       66.40      6.76 o 
  -4   1  10       87.05      103.80     10.21 o 
  -3   1  10        0.27       -0.59      2.97 o 
  -2   1  10      266.32      241.68     13.78 o 
  -1   1  10      278.38      263.89     13.90 o 
   0   1  10      331.41      326.36      8.85 o 
   1   1  10        0.03        1.50      1.30 o 
   2   1  10      366.35      337.67     14.07 o 
   3   1  10      213.21      187.98     19.12 o 
   4   1  10      221.40      206.68      8.90 o 
   5   1  10        2.50        2.18      2.06 o 
   6   1  10      298.70      283.44     11.40 o 
   7   1  10        0.02        3.21      2.44 o 
   8   1  10        1.90       -1.19      3.44 o 
   9   1  10       14.46       22.56      7.36 o 
  -7   2  10       59.67       55.22     10.81 o 
  -6   2  10      109.40      112.40      8.42 o 
  -5   2  10      113.55      107.86      7.80 o 
  -4   2  10       11.54       14.37      5.46 o 
  -3   2  10      160.63      160.57     12.00 o 
  -2   2  10      697.18      691.08     23.16 o 
  -1   2  10      294.36      298.57     14.96 o 
   0   2  10      234.75      222.21     12.59 o 
   1   2  10      716.52      776.45     14.04 o 
   2   2  10      470.70      461.72     12.35 o 
   3   2  10        0.51        5.84      2.01 o 
   4   2  10      768.87      670.87     15.32 o 
   5   2  10      323.62      304.65     20.01 o 
   6   2  10      157.57      145.67      9.26 o 
   7   2  10       74.59       66.91      6.22 o 
   8   2  10        5.41        8.31      5.11 o 
   9   2  10        1.45        0.71      4.16 o 
  -6   3  10        0.07        0.06      2.79 o 
  -5   3  10       17.75       15.20      4.16 o 
  -4   3  10       10.21       10.45      4.75 o 
  -3   3  10        0.06       -0.36      2.97 o 
  -2   3  10       23.58       23.87      6.06 o 
  -1   3  10       56.54       48.69      7.36 o 
   0   3  10       22.87       18.53      4.87 o 
   1   3  10       10.71       13.39      2.42 o 
   2   3  10       58.66       61.30      6.53 o 
   3   3  10       51.61       49.80      4.20 o 
   4   3  10        2.93        4.14      1.89 o 
   5   3  10        4.71        5.30      2.28 o 
   6   3  10       96.34       91.68      9.62 o 
   7   3  10       11.72       13.18      4.87 o 
   8   3  10       11.24       17.34      5.82 o 
   9   3  10        0.36        5.11      4.87 o 
  -6   4  10        1.24        2.20      3.02 o 
  -5   4  10      124.48      102.81      7.93 o 
  -4   4  10       78.47       60.69      9.38 o 
  -3   4  10       23.90       23.04      6.29 o 
  -2   4  10       63.38       64.01      8.79 o 
  -1   4  10        1.21        1.90      3.09 o 
   0   4  10      384.01      360.45     16.63 o 
   1   4  10       37.23       40.33      3.58 o 
   2   4  10        8.08       10.38      2.37 o 
   3   4  10        0.08        0.82      1.30 o 
   4   4  10       94.39       93.68      5.84 o 
   5   4  10      120.14      124.23     10.21 o 
   6   4  10      188.39      179.08      8.39 o 
   7   4  10       46.32       50.12      8.55 o 
   8   4  10        0.28       -0.48      3.09 o 
   9   4  10        0.03        0.36      3.44 o 
  -6   5  10        6.06        9.14      6.41 o 
  -5   5  10        0.93        1.78      4.87 o 
  -4   5  10        3.71        7.96      4.87 o 
  -3   5  10        2.94        4.28      4.16 o 
  -2   5  10        5.63        4.28      3.56 o 
  -1   5  10        8.39        7.24      4.04 o 
   0   5  10       43.54       40.85      7.13 o 
   1   5  10        0.12        3.33      3.33 o 
   2   5  10       17.73       13.16      2.79 o 
   3   5  10       15.33       15.20      3.02 o 
   4   5  10      228.88      212.94     12.47 o 
   5   5  10       59.35       57.11      4.99 o 
   6   5  10       10.64       11.04      4.63 o 
   7   5  10        1.72        2.38      3.56 o 
   8   5  10        0.42        2.73      3.44 o 
   9   5  10       10.36       11.76      5.58 o 
  -5   6  10       10.78       15.32      7.24 o 
  -4   6  10       47.50       48.22      9.74 o 
  -3   6  10        0.03        2.02      3.68 o 
  -2   6  10       49.84       40.97      8.31 o 
  -1   6  10       83.47       89.90      9.74 o 
   0   6  10      187.89      176.60     12.71 o 
   1   6  10      123.60      102.25      9.50 o 
   2   6  10      859.79      882.19     16.82 o 
   3   6  10      104.19      110.35      8.43 o 
   4   6  10       13.96       10.90      2.76 o 
   5   6  10       43.32       53.09      7.84 o 
   6   6  10      201.69      199.52     13.90 o 
   7   6  10      108.43      116.98     11.40 o 
   8   6  10        4.23       -0.24      3.21 o 
   9   6  10        0.06       -0.12      4.04 o 
  -4   7  10        1.61        6.29      5.58 o 
  -3   7  10       29.84       31.59      8.43 o 
  -2   7  10        1.90        5.70      4.51 o 
  -1   7  10        7.21        9.14      5.11 o 
   0   7  10       10.89       10.21      4.87 o 
   1   7  10        1.15        0.48      3.21 o 
   2   7  10      268.11      258.53     16.69 o 
   3   7  10       51.97       57.19      5.31 o 
   4   7  10      136.97      129.78     13.90 o 
   5   7  10       36.87       43.82      7.48 o 
   6   7  10       23.45       26.84      6.65 o 
   7   7  10        2.56        4.39      3.80 o 
   8   7  10       27.71       32.42      8.19 o 
   9   7  10       32.82       45.96     10.21 o 
  -3   8  10      238.79      200.12     16.63 o 
  -2   8  10      365.59      331.35     20.43 o 
  -1   8  10       10.87       14.61      5.82 o 
   0   8  10       91.53       94.30     10.33 o 
   1   8  10      204.28      210.21     14.49 o 
   2   8  10       60.83       73.48     10.09 o 
   3   8  10       77.84       75.86      5.91 o 
   4   8  10      445.85      442.63     19.83 o 
   5   8  10      186.55      164.84     12.83 o 
   6   8  10        2.09        4.16      3.33 o 
   7   8  10        0.98        3.92      4.04 o 
   8   8  10      158.27      167.46     15.32 o 
   9   8  10       12.70       26.60      8.79 o 
  -2   9  10        0.28        1.19      4.04 o 
  -1   9  10       20.84       25.65      7.48 o 
   0   9  10       33.63       45.60      9.26 o 
   1   9  10       61.13       60.93      9.50 o 
   2   9  10       91.92       81.47      9.62 o 
   3   9  10       49.51       33.44     21.38 o 
   4   9  10       14.99       18.17      5.70 o 
   5   9  10       48.25       52.26      8.91 o 
   6   9  10       79.91       77.43     10.69 o 
   7   9  10        5.85       10.45      5.23 o 
   8   9  10        0.02       -0.48      4.39 o 
  -1  10  10        3.64        8.31      4.99 o 
   0  10  10       14.07       12.83      6.29 o 
   1  10  10       18.04       27.20      7.72 o 
   2  10  10       88.43      100.47     10.93 o 
   3  10  10       14.78       15.08      5.70 o 
   4  10  10        8.37       10.69      4.87 o 
   5  10  10      183.68      171.37     14.37 o 
   6  10  10      254.70      217.45     16.98 o 
   7  10  10        6.82        7.96      5.23 o 
   1  11  10        0.00        1.31      4.87 o 
   4  11  10       36.85       36.94      8.55 o 
   5  11  10       29.48       31.71      8.55 o 
  -1  -6  11       20.79       22.94      4.46 o 
   0  -6  11       71.13       89.84      7.08 o 
   1  -6  11        3.71        0.49      3.19 o 
   2  -6  11       21.65       24.92      5.71 o 
  -4  -5  11        0.48        2.26      4.39 o 
  -1  -5  11       22.47       28.38      4.25 o 
   0  -5  11        4.16        2.80      2.39 o 
   1  -5  11        4.42        6.94      3.57 o 
   2  -5  11        0.23        0.65      2.81 o 
   3  -5  11       19.62       18.46      5.94 o 
   4  -5  11        4.20        4.83      3.31 o 
  -5  -4  11        0.24        0.71      4.51 o 
  -4  -4  11       60.80       64.25     10.57 o 
  -2  -4  11        0.29        0.59      3.56 o 
  -1  -4  11       47.57       51.89      5.09 o 
   0  -4  11      114.88      123.28      6.65 o 
   1  -4  11      154.65      155.01      9.32 o 
   2  -4  11        5.58        3.79      2.90 o 
   3  -4  11       66.41       71.04      7.68 o 
   4  -4  11       62.29       70.12      7.92 o 
   5  -4  11       34.28       37.74      6.80 o 
  -6  -3  11        3.92        9.26      6.41 o 
  -5  -3  11        9.29       11.64      5.94 o 
  -4  -3  11       34.96       38.60      8.55 o 
  -3  -3  11       12.44       14.25      5.11 o 
  -2  -3  11       82.25       85.51      9.38 o 
   0  -3  11        4.99        8.29      2.81 o 
   1  -3  11       63.44       61.46      5.98 o 
   2  -3  11        0.45        1.34      2.16 o 
   3  -3  11        2.32       -0.76      2.73 o 
   4  -3  11        5.21        4.33      2.72 o 
   5  -3  11       14.03       11.63      4.10 o 
   6  -3  11       89.37       80.36      8.78 o 
  -6  -2  11       29.01       23.99      8.31 o 
  -5  -2  11       13.32       20.55      6.89 o 
  -3  -2  11       29.61       37.89      7.36 o 
  -2  -2  11       88.42       90.73      9.38 o 
  -1  -2  11      175.69      159.97     12.23 o 
   0  -2  11       49.65       49.39      5.27 o 
   1  -2  11      141.51      132.55      8.97 o 
   2  -2  11      150.76      132.28      9.38 o 
   3  -2  11       76.44       64.83      6.49 o 
   4  -2  11       10.93        7.12      2.84 o 
   5  -2  11        1.15        1.64      2.39 o 
   6  -2  11        3.60        4.93      3.32 o 
   7  -2  11        7.79        9.05      4.18 o 
  -6  -1  11       28.54       27.32      8.43 o 
  -5  -1  11       14.92       13.06      5.58 o 
  -4  -1  11        2.74        3.09      4.04 o 
  -3  -1  11      118.79      114.96     10.57 o 
  -2  -1  11        1.15        2.02      3.21 o 
  -1  -1  11      156.14      149.88     11.52 o 
   0  -1  11        1.04        1.75      1.65 o 
   1  -1  11       21.23       15.32      3.44 o 
   2  -1  11        6.97        5.78      2.25 o 
   3  -1  11       11.27       12.04      3.15 o 
   4  -1  11       11.64        5.58      2.50 o 
   5  -1  11       44.35       35.42      5.40 o 
   6  -1  11       27.33       24.76      4.99 o 
   7  -1  11        8.48        9.32      3.86 o 
   8  -1  11        0.00       -0.54      2.96 o 
  -6   0  11       46.93       55.34     10.69 o 
  -5   0  11        5.98        3.34      2.72 o 
  -4   0  11       11.68       11.76      5.34 o 
  -3   0  11        2.84        0.59      3.33 o 
  -2   0  11        0.68        4.75      3.33 o 
  -1   0  11      225.84      232.42     14.01 o 
   0   0  11       39.57       43.59      7.36 o 
   1   0  11        5.53        4.49      2.08 o 
   2   0  11        9.15       12.09      2.82 o 
   3   0  11        0.93        0.64      1.64 o 
   4   0  11        5.52        4.08      2.40 o 
   5   0  11      132.27      118.72      7.76 o 
   6   0  11       50.10       42.73      5.92 o 
   7   0  11       13.22       15.55      4.29 o 
   8   0  11        0.33       -0.87      3.27 o 
  -6   1  11       23.69       29.93      7.96 o 
  -5   1  11      101.68       97.26      7.81 o 
  -4   1  11      133.75      137.65     12.00 o 
  -3   1  11      290.77      282.18     16.03 o 
  -2   1  11       13.90       15.68      5.11 o 
  -1   1  11        8.43        8.55      4.04 o 
   0   1  11       11.27       13.78      4.63 o 
   1   1  11      402.86      386.06     17.04 o 
   2   1  11       27.37       23.64      3.61 o 
   3   1  11       44.20       42.36      4.77 o 
   4   1  11       83.77       78.37      5.92 o 
   5   1  11       36.44       29.33      4.66 o 
   6   1  11       37.07       33.62      5.22 o 
   7   1  11        3.62        7.30      3.04 o 
   8   1  11        2.31        3.33      4.51 o 
   9   1  11       10.62        5.23      4.28 o 
  -6   2  11       15.37       18.72      4.65 o 
  -5   2  11       78.29       81.96      7.61 o 
  -4   2  11      155.00      164.84     13.18 o 
  -3   2  11       27.00       28.15      7.01 o 
  -2   2  11      349.87      345.01     17.46 o 
  -1   2  11      911.75      854.85     26.37 o 
   0   2  11       75.68       71.14      7.84 o 
   1   2  11      503.96      523.98     12.12 o 
   2   2  11      114.47      105.68      6.00 o 
   3   2  11      138.21      119.10      6.62 o 
   4   2  11      268.06      241.29      9.70 o 
   5   2  11      167.81      158.19      8.40 o 
   6   2  11       15.41       13.43      3.48 o 
   7   2  11       73.90       70.13      6.84 o 
   8   2  11       84.41       96.32     11.52 o 
   9   2  11        1.27        2.49      4.39 o 
  -6   3  11       19.97       20.60      5.16 o 
  -5   3  11       15.75       20.05      4.61 o 
  -4   3  11       27.10       33.02      7.60 o 
  -3   3  11       23.99       25.18      6.77 o 
  -2   3  11      321.82      331.94     17.46 o 
  -1   3  11      284.44      268.64     15.20 o 
   0   3  11        4.29        2.14      2.97 o 
   1   3  11      219.01      200.47     12.59 o 
   2   3  11       58.76       61.92      4.59 o 
   3   3  11     1007.23      986.36     18.22 o 
   4   3  11      218.85      218.54     12.00 o 
   5   3  11      598.37      581.59     15.26 o 
   6   3  11      176.01      162.27      8.57 o 
   7   3  11       12.50       17.22      5.82 o 
   8   3  11        3.61        1.19      3.68 o 
   9   3  11       34.44       46.32     10.21 o 
  -6   4  11       15.20       20.40      5.31 o 
  -5   4  11       23.69       25.77      5.37 o 
  -4   4  11       17.55       23.63      6.89 o 
  -3   4  11      145.07      133.49     12.23 o 
  -2   4  11      236.03      233.13     15.08 o 
  -1   4  11      212.14      203.44     13.66 o 
   0   4  11     1476.47     1443.21     34.44 o 
   1   4  11     1428.98     1407.70     33.02 o 
   2   4  11        0.11        1.47      2.02 o 
   3   4  11        9.04        9.00      2.62 o 
   4   4  11      245.77      232.74      9.36 o 
   5   4  11      495.77      483.11     13.75 o 
   6   4  11      127.82      131.24      7.62 o 
   7   4  11       20.26       21.50      6.53 o 
   8   4  11       12.85       23.16      7.01 o 
   9   4  11       34.44       31.95      8.67 o 
  -5   5  11        0.73        8.43      5.58 o 
  -4   5  11       12.36       21.38      7.01 o 
  -3   5  11        4.46        6.65      4.28 o 
  -2   5  11       23.36       19.83      6.29 o 
  -1   5  11       47.75       39.79      7.72 o 
   0   5  11      139.49      130.40     11.04 o 
   1   5  11        1.30        0.71      3.09 o 
   2   5  11      243.59      250.36      9.02 o 
   3   5  11       91.71       86.45      5.68 o 
   4   5  11       83.21       83.58      5.83 o 
   5   5  11        3.01        1.33      2.01 o 
   6   5  11      111.97       97.86      9.98 o 
   7   5  11       94.97       97.39     10.57 o 
   8   5  11       34.81       35.63      8.79 o 
   9   5  11       12.50       12.11      5.94 o 
  -5   6  11        0.00        2.97      5.23 o 
  -4   6  11        2.08        6.29      5.23 o 
  -3   6  11        5.97       11.88      5.70 o 
  -2   6  11       24.41       20.43      6.53 o 
  -1   6  11        0.83        1.66      3.44 o 
   0   6  11       10.58        6.77      4.28 o 
   1   6  11       16.61       19.71      5.58 o 
   2   6  11      233.59      220.48      8.73 o 
   3   6  11      416.99      406.69     28.03 o 
   4   6  11       23.83       21.34      3.90 o 
   5   6  11        6.12        6.65      2.69 o 
   6   6  11      107.78      102.85     10.45 o 
   7   6  11        0.22       -3.21      2.26 o 
   8   6  11        7.20        3.92      4.51 o 
   9   6  11       11.85        8.08      5.58 o 
  -4   7  11        2.25        1.31      4.99 o 
  -3   7  11       16.79       13.54      6.77 o 
  -2   7  11       11.63       16.98      6.18 o 
  -1   7  11        2.46        7.72      4.28 o 
   0   7  11        4.06        3.09      3.92 o 
   1   7  11       45.82       42.64      7.84 o 
   2   7  11       13.40       13.90      5.23 o 
   3   7  11      152.49      151.51      7.92 o 
   4   7  11      135.09      133.61     10.93 o 
   5   7  11       13.40       12.11      4.75 o 
   6   7  11       31.76       32.42      7.36 o 
   7   7  11       83.16       68.29     10.33 o 
   8   7  11       27.55       26.84      7.60 o 
   9   7  11        0.30       -2.85      4.16 o 
  -3   8  11        6.90        3.33      5.46 o 
  -2   8  11       63.54       54.75     10.21 o 
  -1   8  11       16.59       26.37      7.72 o 
   0   8  11        3.05       -1.19      3.68 o 
   1   8  11        4.80        4.99      4.04 o 
   2   8  11       18.15       24.11      6.41 o 
   3   8  11       25.48       35.09      4.77 o 
   4   8  11       34.04       32.78      6.77 o 
   5   8  11       99.79       97.50     10.09 o 
   6   8  11        1.22        1.07      3.09 o 
   7   8  11       23.21       37.41      8.67 o 
   8   8  11        0.28        2.85      4.28 o 
  -2   9  11       48.93       48.57     10.09 o 
  -1   9  11        5.82        6.06      4.87 o 
   0   9  11        0.01        0.12      3.92 o 
   1   9  11      107.19      120.66     12.23 o 
   2   9  11       68.99       69.48      9.98 o 
   3   9  11       60.72       69.95      9.50 o 
   4   9  11        4.66        5.11      3.56 o 
   5   9  11       16.87       13.54      5.34 o 
   6   9  11       53.99       46.44      8.91 o 
   7   9  11       26.32       18.41      6.65 o 
   8   9  11        0.29        3.33      4.39 o 
   0  10  11       25.00       36.46      9.03 o 
   1  10  11       24.47       24.70      8.31 o 
   2  10  11        3.43        2.49      4.63 o 
   4  10  11       84.64       86.46     10.09 o 
   5  10  11       51.81       57.12      9.74 o 
   6  10  11        1.72        2.61      4.16 o 
   7  10  11       25.97       20.19      7.24 o 
   4  11  11       19.32       23.75      7.01 o 
   5  11  11        4.62        6.53      4.99 o 
  -1  -5  12        1.89        2.38      4.99 o 
   0  -5  12       63.46       76.76     11.10 o 
   1  -5  12       27.34       39.31      6.55 o 
   2  -5  12       11.99       11.96      4.20 o 
  -4  -4  12       15.73       18.76      7.24 o 
  -2  -4  12       75.91       94.65     10.81 o 
   0  -4  12       20.03       28.35      5.15 o 
   1  -4  12        9.84       12.54      3.82 o 
   2  -4  12       83.86      103.12      8.28 o 
   3  -4  12      160.24      156.26     10.33 o 
   4  -4  12       21.29       16.95      4.57 o 
  -5  -3  12        1.85        6.53      5.94 o 
  -4  -3  12        2.11        3.56      4.28 o 
  -3  -3  12       98.21      111.64     11.64 o 
  -2  -3  12       67.16       62.23      9.50 o 
  -1  -3  12        0.04       -0.12      3.44 o 
   0  -3  12       70.03       76.73      6.80 o 
   1  -3  12      122.52      134.05     14.67 o 
   2  -3  12      170.77      159.76      9.57 o 
   3  -3  12        2.33        2.22      2.59 o 
   4  -3  12       23.33       32.20      5.92 o 
   5  -3  12       92.66       95.43      8.90 o 
  -5  -2  12      205.33      194.53     16.75 o 
  -3  -2  12       90.26       95.13     10.57 o 
  -2  -2  12       16.14       20.55      6.41 o 
  -1  -2  12       77.30       93.70     10.21 o 
   0  -2  12      241.58      247.38     15.91 o 
   1  -2  12       10.56       11.01      3.22 o 
   2  -2  12        1.75        3.60      2.39 o 
   3  -2  12       50.31       62.54      6.80 o 
   4  -2  12      113.94      106.79      8.10 o 
   5  -2  12       37.58       37.77      6.16 o 
   6  -2  12       50.99       55.54      7.90 o 
  -6  -1  12        8.03        0.95      5.23 o 
  -5  -1  12       74.73       66.86     11.64 o 
  -4  -1  12        0.05       -1.43      3.92 o 
  -3  -1  12        0.75        0.59      3.56 o 
  -2  -1  12       66.67       68.53      9.38 o 
  -1  -1  12       91.51       78.98      9.14 o 
   0  -1  12       19.28       22.33      6.18 o 
   1  -1  12       21.67       27.08      5.70 o 
   2  -1  12      195.70      208.68     13.72 o 
   3  -1  12       62.70       62.53      6.37 o 
   4  -1  12        0.78       -0.98      1.97 o 
   5  -1  12      135.17      128.22      8.73 o 
   6  -1  12       50.09       46.61      6.67 o 
   7  -1  12       34.46       35.43      6.58 o 
  -6   0  12        8.89        3.92      4.39 o 
  -5   0  12        0.07        5.23      4.16 o 
  -4   0  12       48.42       40.85      8.67 o 
  -3   0  12     1083.03     1104.97     32.78 o 
  -2   0  12      178.39      174.94     13.18 o 
  -1   0  12        3.34        8.31      4.51 o 
   0   0  12      202.88      200.47     13.66 o 
   1   0  12      407.99      374.09     11.81 o 
   2   0  12       62.91       60.21      7.01 o 
   3   0  12        9.36        9.52      3.01 o 
   4   0  12        9.81       15.37      3.70 o 
   5   0  12       45.67       44.94      5.96 o 
   6   0  12        4.61        7.51      3.19 o 
   7   0  12        6.40       10.58      4.04 o 
   8   0  12       73.00       79.93      8.79 o 
  -6   1  12        8.21        7.96      5.23 o 
  -5   1  12        3.18        6.21      3.36 o 
  -4   1  12       37.10       44.30      8.91 o 
  -3   1  12       39.22       42.40      8.43 o 
  -2   1  12        9.02       11.16      4.75 o 
  -1   1  12       54.51       53.56      8.31 o 
   0   1  12       47.18       55.11      8.31 o 
   1   1  12      101.11       98.22      9.50 o 
   2   1  12       31.45       32.02      4.21 o 
   3   1  12       39.65       45.49      6.89 o 
   4   1  12        1.34        2.00      1.96 o 
   5   1  12        3.25        4.26      2.59 o 
   6   1  12       68.08       56.76      6.56 o 
   7   1  12        4.57        2.54      2.87 o 
   8   1  12        0.00       -1.09      2.94 o 
  -6   2  12        0.45       -2.26      3.33 o 
  -5   2  12       41.85       44.44      6.63 o 
  -4   2  12        0.04        2.61      4.39 o 
  -3   2  12        8.85       11.88      5.34 o 
  -2   2  12       54.38       56.17      8.91 o 
  -1   2  12      177.16      171.97     12.95 o 
   0   2  12        0.05        1.07      2.85 o 
   1   2  12       43.74       49.88      7.84 o 
   2   2  12        0.98        1.35      1.65 o 
   3   2  12       62.27       53.50      5.12 o 
   4   2  12       68.05       66.69      5.70 o 
   5   2  12      198.91      168.99      8.94 o 
   6   2  12        0.04        0.84      2.08 o 
   7   2  12        0.09        1.24      2.55 o 
   8   2  12        0.66       -0.36      4.04 o 
  -5   3  12        0.46        3.94      3.19 o 
  -4   3  12        7.28       13.18      5.82 o 
  -3   3  12      231.73      222.92     15.56 o 
  -2   3  12       45.25       47.39      8.67 o 
  -1   3  12       53.26       53.92      8.55 o 
   0   3  12      104.64      106.29     10.09 o 
   1   3  12       15.26       13.78      4.87 o 
   2   3  12      159.36      140.70      7.07 o 
   3   3  12       25.50       23.42      3.80 o 
   4   3  12        8.29        9.21      2.96 o 
   5   3  12      227.20      224.83     10.08 o 
   6   3  12        0.56        2.71      2.38 o 
   7   3  12        0.24       -0.59      3.21 o 
   8   3  12       88.02       93.59     11.40 o 
   9   3  12        5.79        9.74      6.89 o 
  -5   4  12       26.62       37.87      6.37 o 
  -4   4  12        1.67        1.54      4.39 o 
  -3   4  12       20.14       21.02      6.65 o 
  -2   4  12       15.95       20.31      6.53 o 
  -1   4  12      285.98      248.33     15.68 o 
   0   4  12      164.84      168.29     12.59 o 
   1   4  12      131.30      123.28     10.69 o 
   2   4  12        8.66       11.88      4.39 o 
   3   4  12      745.04      746.60     16.43 o 
   4   4  12      104.68      115.12     10.09 o 
   5   4  12       67.90       65.50      5.87 o 
   6   4  12        0.67        1.80      2.33 o 
   7   4  12        2.75        5.34      4.04 o 
   8   4  12       11.89       12.35      5.94 o 
   9   4  12        3.55        3.21      5.34 o 
  -5   5  12        2.99        7.96      4.02 o 
  -4   5  12        0.43       -2.26      4.04 o 
  -3   5  12       41.76       43.94      8.91 o 
  -2   5  12       50.13       53.80      9.38 o 
  -1   5  12       71.44       70.19      9.86 o 
   0   5  12        5.68       11.88      5.11 o 
   1   5  12       15.64       15.56      5.23 o 
   2   5  12        2.88        2.85      3.33 o 
   3   5  12      244.53      209.57     18.82 o 
   4   5  12        0.08        4.42      2.43 o 
   5   5  12      482.18      458.90     13.93 o 
   6   5  12       21.92       28.15      6.65 o 
   7   5  12        1.99        2.61      3.21 o 
   8   5  12        5.71        6.41      4.87 o 
   9   5  12       30.79       40.02     10.09 o 
  -4   6  12       14.59       17.46      7.36 o 
  -3   6  12       54.42       59.03     10.57 o 
  -2   6  12        2.51        4.51      4.28 o 
  -1   6  12        2.22        7.36      4.99 o 
   0   6  12      220.42      224.46     15.32 o 
   1   6  12      236.26      240.14     15.32 o 
   2   6  12        0.58        1.07      3.21 o 
   3   6  12      163.75      162.60      8.12 o 
   4   6  12       73.01       79.59      7.66 o 
   5   6  12      276.25      259.85     15.44 o 
   6   6  12       27.85       32.18      7.36 o 
   7   6  12      162.01      159.50     13.78 o 
   8   6  12       91.72       90.26     12.47 o 
   9   6  12        0.07        1.19      4.75 o 
  -3   7  12        9.89       11.16      6.18 o 
  -2   7  12        2.14        0.00      4.04 o 
  -1   7  12       25.36       35.99      8.67 o 
   0   7  12        3.77        9.98      5.11 o 
   1   7  12       33.14       31.71      7.36 o 
   2   7  12        4.17       10.45      4.75 o 
   3   7  12       23.71       34.32      7.24 o 
   4   7  12       70.55       72.12      8.02 o 
   5   7  12      125.56      132.06     11.52 o 
   6   7  12        1.67        3.09      3.44 o 
   7   7  12       39.60       49.76      9.26 o 
   8   7  12       14.66       15.08      6.53 o 
  -2   8  12       20.53       10.45      5.82 o 
  -1   8  12       45.19       55.82     10.45 o 
   0   8  12        1.30        4.04      4.63 o 
   1   8  12       10.50       15.68      6.06 o 
   2   8  12      103.96      127.31     12.23 o 
   3   8  12       92.60      103.44     10.69 o 
   4   8  12        6.20        3.60      2.55 o 
   5   8  12       20.98       20.31      6.06 o 
   6   8  12       29.43       25.42      6.89 o 
   7   8  12       16.85       16.63      6.18 o 
   8   8  12        0.36        2.38      4.63 o 
  -1   9  12        4.46       10.33      5.34 o 
   0   9  12        0.01        5.82      5.11 o 
   1   9  12        0.56       -2.26      4.04 o 
   2   9  12       54.75       52.02      9.62 o 
   3   9  12       19.66       23.16      7.01 o 
   4   9  12        0.04        2.38      3.21 o 
   5   9  12        0.21        0.24      2.97 o 
   6   9  12        5.55        3.21      4.39 o 
   7   9  12       18.78       16.98      6.89 o 
   0  10  12        7.56       12.35      5.70 o 
   1  10  12       18.09       20.43      7.13 o 
   2  10  12        3.84        5.94      5.34 o 
   5  10  12       22.09       26.25      7.60 o 
   6  10  12        0.56        3.21      4.51 o 
  -2  -4  13        8.36       12.59      6.41 o 
  -1  -4  13       59.73       82.78     11.88 o 
   0  -4  13        4.48        8.67      5.46 o 
   1  -4  13        0.12        2.26      3.80 o 
   2  -4  13        0.80        9.47      3.89 o 
   3  -4  13        3.03        8.20      3.85 o 
  -4  -3  13       33.80       41.57     10.21 o 
  -2  -3  13        5.34        2.85      3.92 o 
  -1  -3  13        2.86        9.86      5.46 o 
   1  -3  13        7.91       10.94      3.65 o 
   2  -3  13        0.30        2.59      2.91 o 
   3  -3  13        3.82        4.43      3.15 o 
   4  -3  13       10.46       10.15      4.20 o 
  -3  -2  13        8.99       15.08      5.70 o 
  -2  -2  13       96.58       93.11     10.93 o 
  -1  -2  13        4.71        7.84      4.39 o 
   0  -2  13        0.49        5.23      4.16 o 
   1  -2  13        1.26        4.42      2.68 o 
   2  -2  13      144.65      144.63      9.02 o 
   3  -2  13       34.36       44.94      6.31 o 
   4  -2  13        3.56        0.50      2.43 o 
   5  -2  13        6.15        6.26      5.76 o 
   6  -2  13        6.65        8.15      4.48 o 
  -5  -1  13        5.80        6.18      5.34 o 
  -4  -1  13        0.80        2.26      4.51 o 
  -3  -1  13        0.39       -0.24      3.80 o 
  -2  -1  13       18.04       23.04      6.53 o 
  -1  -1  13       85.95       94.06     10.69 o 
   0  -1  13      294.16      291.09     17.58 o 
   1  -1  13       52.90       60.09      9.62 o 
   2  -1  13        0.03       -1.71      1.88 o 
   3  -1  13        3.21        2.01      2.48 o 
   4  -1  13      171.79      169.31     13.36 o 
   5  -1  13      181.89      174.67     10.58 o 
   6  -1  13        7.21       14.87      4.55 o 
  -5   0  13       91.06       81.71     12.71 o 
  -4   0  13        0.05        0.95      4.99 o 
  -3   0  13       38.35       32.78      8.08 o 
  -2   0  13       20.55       33.13      7.72 o 
  -1   0  13      105.73      109.26     11.04 o 
   0   0  13      310.09      307.00     17.70 o 
   1   0  13       10.49       10.33      4.51 o 
   2   0  13       56.60       64.27      6.83 o 
   3   0  13       22.81       29.89      4.87 o 
   4   0  13       40.79       49.62      6.19 o 
   5   0  13        1.55        0.18      2.43 o 
   6   0  13       33.11       37.46      6.25 o 
   7   0  13       52.07       56.04      7.67 o 
  -5   1  13       41.79       45.64      6.97 o 
  -4   1  13      151.79      146.79     13.66 o 
  -3   1  13        0.50       -3.21      3.68 o 
  -2   1  13        2.96        1.54      4.16 o 
  -1   1  13      134.74      122.80     11.52 o 
   0   1  13       65.85       77.08      9.26 o 
   1   1  13      118.43      109.14     10.69 o 
   2   1  13      199.42      201.32      9.26 o 
   3   1  13       19.87       22.33      4.16 o 
   4   1  13       75.55       75.51      6.57 o 
   5   1  13       67.86       73.68      6.87 o 
   6   1  13       87.33       91.32      7.64 o 
   7   1  13       10.92       13.79      4.38 o 
   8   1  13       28.63       26.46      5.92 o 
  -5   2  13        2.71        4.60      3.12 o 
  -4   2  13      105.38      103.56     11.88 o 
  -3   2  13      111.12      104.15     11.52 o 
  -2   2  13        1.89       -0.48      2.97 o 
  -1   2  13      248.87      250.95     16.15 o 
   0   2  13      121.73      115.32     10.93 o 
   1   2  13       29.56       36.10      7.36 o 
   2   2  13       82.60       77.79      9.03 o 
   3   2  13      164.77      152.39      8.17 o 
   4   2  13       62.34       71.76      6.04 o 
   5   2  13        9.81       11.86      3.62 o 
   6   2  13       33.75       36.27      5.63 o 
   7   2  13        5.40       11.06      3.86 o 
   8   2  13       13.68        8.79      6.06 o 
  -5   3  13        0.37        3.52      3.45 o 
  -4   3  13       38.34       35.75      8.91 o 
  -3   3  13        7.08        4.04      4.87 o 
  -2   3  13        2.01        1.78      3.92 o 
  -1   3  13       10.24        9.50      4.87 o 
   0   3  13       28.80       31.59      7.24 o 
   1   3  13      210.10      179.45     13.30 o 
   2   3  13       59.05       71.38      8.79 o 
   3   3  13        0.57       -0.17      3.38 o 
   4   3  13      170.65      176.18      9.03 o 
   5   3  13       23.63       27.16      4.65 o 
   6   3  13       58.77       59.76      6.54 o 
   7   3  13        3.62        8.83      3.43 o 
   8   3  13       60.15       74.82     11.88 o 
  -4   4  13        4.62        6.53      5.58 o 
  -3   4  13        8.47        9.98      5.70 o 
  -2   4  13       15.50       19.60      6.53 o 
  -1   4  13       47.87       35.87      8.08 o 
   0   4  13       11.90       21.50      6.29 o 
   1   4  13       25.27       25.89      6.65 o 
   2   4  13        3.12        4.28      3.68 o 
   3   4  13       34.14       30.31      4.42 o 
   4   4  13       30.22       37.73      5.02 o 
   5   4  13       23.37       29.16      4.78 o 
   6   4  13       47.33       44.60      5.79 o 
   7   4  13        2.58        3.21      4.16 o 
   8   4  13        0.82        0.59      3.80 o 
  -4   5  13       73.33       81.11     12.59 o 
  -3   5  13       14.87       17.70      6.77 o 
  -2   5  13       39.87       35.15      8.31 o 
  -1   5  13       17.38       22.09      7.01 o 
   0   5  13      141.40      142.99     12.59 o 
   1   5  13       42.46       47.98      8.43 o 
   2   5  13      159.46      174.23     13.30 o 
   3   5  13        5.92        7.84      4.75 o 
   4   5  13      580.79      577.89     15.71 o 
   5   5  13       78.38       81.76     10.27 o 
   6   5  13        4.43        3.38      3.98 o 
   7   5  13        1.22        1.43      3.44 o 
   8   5  13        0.50       -2.49      3.44 o 
  -3   6  13        0.60        6.18      5.34 o 
  -2   6  13      137.17      126.96     13.18 o 
  -1   6  13      172.68      187.88     15.08 o 
   0   6  13       93.83      111.16     11.40 o 
   1   6  13       66.10       51.42      9.03 o 
   2   6  13      228.21      240.97     15.68 o 
   3   6  13       36.92       43.35      8.19 o 
   4   6  13       47.60       51.66      5.78 o 
   5   6  13       38.79       37.91      5.33 o 
   6   6  13       83.33       76.48     10.21 o 
   7   6  13        2.52        6.77      4.75 o 
   8   6  13        0.13        2.85      4.39 o 
  -3   7  13       12.68       15.20      7.72 o 
  -2   7  13       18.78       20.19      7.36 o 
  -1   7  13        0.59        3.56      4.75 o 
   0   7  13        1.55       10.21      5.23 o 
   1   7  13       98.93      105.70     11.52 o 
   2   7  13       54.31       76.48     10.45 o 
   3   7  13        9.14        7.96      4.87 o 
   4   7  13       57.10       70.15      6.24 o 
   5   7  13        8.06       13.66      5.23 o 
   6   7  13      113.49      152.61     13.18 o 
   7   7  13       17.60       17.58      6.65 o 
   8   7  13       25.64       20.31      7.01 o 
  -2   8  13        5.11        1.90      4.63 o 
  -1   8  13       16.62       19.71      7.01 o 
   0   8  13       82.79       88.48     12.11 o 
   1   8  13        5.14       10.21      5.34 o 
   2   8  13        9.04       19.00      6.29 o 
   3   8  13       73.30       83.85     10.09 o 
   4   8  13      150.92      177.79     13.66 o 
   5   8  13       51.03       52.26      8.79 o 
   6   8  13       28.68       36.70      8.08 o 
   7   8  13       36.51       45.37      9.50 o 
   8   8  13       71.58       78.26     12.35 o 
  -1   9  13        9.17       12.23      5.82 o 
   0   9  13       26.30       31.95      8.55 o 
   1   9  13        0.07        3.33      4.99 o 
   2   9  13       65.48       75.30     11.04 o 
   3   9  13       57.46       62.83      9.98 o 
   5   9  13        8.81       19.00      5.70 o 
   6   9  13        0.23        3.56      4.28 o 
   7   9  13        0.20        0.12      4.28 o 
   1  10  13       24.21       33.49      8.79 o 
   2  10  13       20.30       21.26      7.48 o 
  -2  -3  14       40.07       48.46     10.09 o 
  -1  -3  14        0.17       -0.36      4.39 o 
   0  -3  14        3.31        3.33      5.11 o 
   1  -3  14        0.38       -3.09      3.56 o 
   2  -3  14       26.86       32.46      5.90 o 
   3  -3  14       31.60       32.15      6.15 o 
  -3  -2  14        8.35       10.09      6.41 o 
  -2  -2  14        0.10        1.43      4.63 o 
  -1  -2  14       12.58        9.86      5.58 o 
   0  -2  14       39.05       35.99      8.79 o 
   1  -2  14        7.98        6.06      5.34 o 
   2  -2  14       11.21        9.14      3.50 o 
   3  -2  14        0.86        1.09      2.55 o 
   4  -2  14        0.39        0.66      3.23 o 
   5  -2  14        5.95        8.87      4.31 o 
  -3  -1  14       88.73       90.50     11.88 o 
  -2  -1  14        2.45        5.23      4.51 o 
  -1  -1  14       84.35       79.21     11.04 o 
   0  -1  14       37.31       37.17      8.43 o 
   1  -1  14       39.15       29.81      7.72 o 
   2  -1  14        3.42        1.66      3.21 o 
   3  -1  14       13.42       12.84      4.02 o 
   4  -1  14        1.76        2.09      2.76 o 
   5  -1  14        3.25        2.74      3.23 o 
   6  -1  14        1.31        5.81      4.11 o 
  -4   0  14        0.85        3.33      5.58 o 
  -3   0  14       17.89       20.78      7.13 o 
  -2   0  14        1.99        3.33      4.28 o 
  -1   0  14       54.88       56.77      9.74 o 
   0   0  14        6.58        9.62      4.87 o 
   1   0  14        1.69        4.87      4.16 o 
   2   0  14        6.99        2.38      3.80 o 
   3   0  14        0.08        2.85      3.33 o 
   4   0  14        5.04        7.42      3.28 o 
   5   0  14      100.00       95.04      8.06 o 
   6   0  14       49.64       65.68      7.98 o 
  -4   1  14       13.89       20.43      7.84 o 
  -3   1  14        2.31        7.84      4.99 o 
  -2   1  14       40.63       37.53      8.43 o 
  -1   1  14        0.08       -0.59      3.21 o 
   0   1  14       70.12       74.94     10.45 o 
   1   1  14      214.68      199.05     14.85 o 
   2   1  14       49.58       50.59      9.26 o 
   3   1  14        7.01       10.58      3.30 o 
   4   1  14       87.27       91.42      7.23 o 
   5   1  14       48.80       43.73      6.26 o 
   6   1  14       23.29       28.74      5.66 o 
   7   1  14       93.52       95.41      8.86 o 
  -4   2  14      213.09      215.44     17.58 o 
  -3   2  14       37.94       39.07      9.14 o 
  -2   2  14       54.37       58.67      9.98 o 
  -1   2  14      240.89      232.89     16.27 o 
   0   2  14      148.02      147.62     12.95 o 
   1   2  14       23.37       23.52      6.53 o 
   2   2  14      155.02      157.84     13.18 o 
   3   2  14       77.38       84.93      6.69 o 
   4   2  14        7.90        3.56      2.62 o 
   5   2  14       34.61       29.94      5.29 o 
   6   2  14       48.88       73.73      7.64 o 
   7   2  14      115.30      126.84      9.45 o 
  -4   3  14       19.07       26.37      8.31 o 
  -3   3  14       25.20       32.30      8.91 o 
  -2   3  14       73.65       62.35     10.57 o 
  -1   3  14       42.43       36.10      8.31 o 
   0   3  14        8.20       12.23      5.58 o 
   1   3  14        8.36       12.00      4.87 o 
   2   3  14      164.66      179.21     13.78 o 
   3   3  14       28.49       31.95      7.48 o 
   4   3  14        0.97        1.82      2.55 o 
   5   3  14        2.52        1.52      2.64 o 
   6   3  14       12.66       15.77      4.13 o 
   7   3  14        4.40       10.40      3.94 o 
   8   3  14       19.20       17.81      7.96 o 
  -4   4  14       21.00       23.75      8.43 o 
  -3   4  14       22.91       23.52      7.84 o 
  -2   4  14        8.45        4.99      4.99 o 
  -1   4  14       44.06       49.17      9.50 o 
   0   4  14       98.68       98.81     10.81 o 
   1   4  14      166.51      162.59     13.42 o 
   2   4  14        2.48        7.13      4.51 o 
   3   4  14        8.28        6.53      4.16 o 
   4   4  14      614.07      585.02     16.47 o 
   5   4  14      152.21      162.71     13.54 o 
   6   4  14        0.01       -0.18      2.65 o 
   7   4  14       30.46       37.29      8.79 o 
   8   4  14       47.16       56.65     11.16 o 
  -3   5  14        0.15        0.36      4.87 o 
  -2   5  14       11.17        9.03      5.82 o 
  -1   5  14       58.57       56.06     10.09 o 
   0   5  14       25.38       31.00      7.60 o 
   1   5  14        0.59        3.09      4.28 o 
   2   5  14        9.22       14.61      5.23 o 
   3   5  14       45.65       49.05      8.91 o 
   4   5  14       47.83       46.58      6.71 o 
   5   5  14        0.01        1.40      2.48 o 
   6   5  14        5.79       10.25      4.04 o 
   7   5  14        0.37       -1.43      4.04 o 
   8   5  14        1.54        1.19      4.87 o 
  -3   6  14        0.02       -0.48      5.70 o 
  -2   6  14        0.28        2.38      4.75 o 
  -1   6  14       47.53       39.67      9.26 o 
   0   6  14        0.29        0.36      4.04 o 
   1   6  14       25.50       22.68      6.65 o 
   2   6  14       23.85       38.36      8.31 o 
   3   6  14        4.38        3.68      3.92 o 
   4   6  14        3.02        2.26      4.39 o 
   5   6  14       29.70       36.81      5.51 o 
   6   6  14      108.93      107.48     11.40 o 
   7   6  14       22.54       21.85      7.01 o 
   8   6  14        5.26        7.01      5.34 o 
  -2   7  14       20.92       21.61      8.55 o 
  -1   7  14       54.69       59.03     10.81 o 
   0   7  14        0.49       -1.31      3.92 o 
   1   7  14        0.02        6.65      4.75 o 
   2   7  14       70.49       85.75     10.57 o 
   3   7  14       42.11       55.34      9.62 o 
   4   7  14       98.01      108.55     11.40 o 
   5   7  14        8.78        7.48      4.51 o 
   6   7  14        9.45        7.84      4.87 o 
   7   7  14        3.57        5.23      4.75 o 
  -1   8  14       29.63       21.97      7.13 o 
   0   8  14        0.30        3.21      4.39 o 
   1   8  14       13.10        9.50      6.18 o 
   2   8  14       34.44       49.05      9.62 o 
   3   8  14        1.95        4.99      4.75 o 
   4   8  14       14.43       20.90      7.01 o 
   6   8  14       26.10       31.35      7.72 o 
   7   8  14       35.74       21.14      7.01 o 
   0   9  14       18.05       21.02      7.01 o 
   1   9  14       29.97       34.32      9.38 o 
   2   9  14        0.01       -0.59      4.39 o 
   3   9  14        4.48       13.06      6.29 o 
   6   9  14        3.01        4.87      4.75 o 
  -1  -2  15       58.22       73.87     12.11 o 
   0  -2  15       17.89       24.94      8.31 o 
   1  -2  15        4.15        4.51      5.46 o 
   3  -2  15      131.84      139.30     15.80 o 
  -2  -1  15        1.19        7.48      5.46 o 
  -1  -1  15       36.47       40.62      9.50 o 
   0  -1  15        5.97        4.75      5.23 o 
   1  -1  15       12.17       12.35      6.18 o 
   2  -1  15       13.66       22.92      7.60 o 
   3  -1  15        0.34        0.85      2.74 o 
   4  -1  15       35.81       47.15      7.05 o 
  -3   0  15        1.43        4.87      5.94 o 
  -2   0  15        0.08       -1.31      4.51 o 
  -1   0  15        1.79        3.68      5.23 o 
   0   0  15       57.33       69.36     11.04 o 
   1   0  15        0.10       -1.31      4.16 o 
   2   0  15        6.54        2.38      4.28 o 
   3   0  15        0.11        0.36      3.56 o 
   4   0  15       10.03       18.76      6.29 o 
   5   0  15       12.62       17.66      4.99 o 
  -3   1  15       33.70       24.82      8.19 o 
  -2   1  15       92.00       94.30     12.59 o 
  -1   1  15      117.19      123.51     13.06 o 
   0   1  15        6.93        3.92      4.39 o 
   1   1  15       67.04       66.27     10.57 o 
   2   1  15        8.69        7.01      4.99 o 
   3   1  15       20.94       13.06      6.18 o 
   4   1  15       38.77       39.65      6.04 o 
   5   1  15        4.11        5.28      3.44 o 
   6   1  15        0.36        0.09      3.42 o 
  -3   2  15       39.87       44.89     10.57 o 
  -2   2  15        1.61        9.74      5.94 o 
  -1   2  15        0.57       -2.02      4.39 o 
   0   2  15        2.36        0.48      3.56 o 
   1   2  15       16.92       19.83      6.53 o 
   2   2  15        9.78        9.50      4.99 o 
   3   2  15       34.16       27.43      7.72 o 
   4   2  15       70.94       68.80      7.20 o 
   5   2  15       14.42       18.81      4.57 o 
   6   2  15        6.95       10.08      3.94 o 
   7   2  15        5.25       12.45      4.44 o 
  -3   3  15       27.14       24.58      8.79 o 
  -2   3  15       29.24       33.49      8.79 o 
  -1   3  15       13.78       10.33      5.94 o 
   0   3  15      102.64      102.73     11.52 o 
   1   3  15       53.20       49.52      9.38 o 
   2   3  15        0.12        2.02      3.80 o 
   3   3  15      145.15      130.88     12.71 o 
   4   3  15      158.01      159.68      9.37 o 
   5   3  15        1.03       -1.52      2.57 o 
   6   3  15       18.70       33.36      6.04 o 
   7   3  15       62.95       75.89     11.70 o 
  -3   4  15        0.26        2.73      5.94 o 
  -2   4  15       69.79       76.01     12.23 o 
  -1   4  15       86.97       98.93     12.00 o 
   0   4  15       11.96        9.14      5.46 o 
   1   4  15       18.66       10.69      5.46 o 
   2   4  15      123.07      124.82     12.47 o 
   3   4  15       30.06       40.02      8.79 o 
   4   4  15       15.71       16.15      5.94 o 
   5   4  15        5.12       10.93      3.59 o 
   6   4  15      135.52      135.19     10.04 o 
   7   4  15        9.90        7.13      5.23 o 
  -2   5  15       19.20       22.21      8.08 o 
  -1   5  15       12.68       10.33      6.18 o 
   0   5  15       27.36       28.62      7.96 o 
   1   5  15       40.45       51.31      9.74 o 
   2   5  15       28.38       34.32      8.31 o 
   3   5  15       54.75       67.46     10.57 o 
   4   5  15       57.75       91.09     10.93 o 
   5   5  15      180.84      184.65     10.14 o 
   6   5  15       21.58       28.36      8.91 o 
   7   5  15        0.00       -0.12      4.16 o 
  -2   6  15        0.47        0.59      5.46 o 
  -1   6  15       70.47       78.50     12.11 o 
   0   6  15       88.91       95.01     11.64 o 
   1   6  15       44.19       41.80      9.26 o 
   2   6  15        0.69        0.36      4.28 o 
   3   6  15      223.50      240.38     16.86 o 
   4   6  15       54.46       62.35     10.45 o 
   5   6  15       34.16       38.00      8.43 o 
   6   6  15       16.83       15.80      5.94 o 
   7   6  15       50.22       62.94     10.69 o 
  -1   7  15        1.16       -2.85      3.92 o 
   0   7  15        5.02       13.30      6.29 o 
   1   7  15        4.49        3.09      4.28 o 
   2   7  15       10.05       12.71      5.82 o 
   3   7  15       24.30       27.32      7.84 o 
   4   7  15        2.95        3.09      5.23 o 
   5   7  15       27.52       32.90      8.43 o 
   6   7  15        9.22        9.50      5.34 o 
   7   7  15       11.54       15.91      6.77 o 
   0   8  15        8.23        7.13      5.34 o 
   1   8  15        0.51        6.06      4.87 o 
   2   8  15        6.26        9.50      5.94 o 
   3   8  15        7.69       10.81      6.41 o 
   4   8  15        5.02        4.39      5.11 o 
   6   8  15        7.09        9.38      5.34 o 
   2   9  15       16.42       18.41      7.60 o 
   3   9  15       33.20       35.15      9.03 o 
   0  -1  16       70.71       94.06     13.42 o 
   1  -1  16       59.51       61.28     11.64 o 
   2  -1  16        1.27       -2.38      4.75 o 
   3  -1  16       45.43       50.36     11.52 o 
  -1   0  16       70.61       71.38     12.00 o 
   0   0  16       14.60       16.86      7.24 o 
   1   0  16       35.45       35.87      9.50 o 
   2   0  16      201.62      193.23     16.75 o 
   3   0  16       56.31       74.70     11.76 o 
   4   0  16        5.18        3.84      3.80 o 
  -2   1  16        0.07        2.26      5.58 o 
  -1   1  16        2.03        1.07      5.34 o 
   0   1  16       55.22       64.37     11.40 o 
   1   1  16       13.93       19.24      7.13 o 
   2   1  16       40.78       35.27      9.14 o 
   3   1  16       11.06        8.43      5.34 o 
   4   1  16       54.01       65.91     11.40 o 
   5   1  16      126.02      134.21      9.74 o 
  -2   2  16       14.71       12.83      7.01 o 
  -1   2  16        2.94        1.07      4.87 o 
   0   2  16       32.84       38.60      9.26 o 
   1   2  16       54.56       45.96      9.62 o 
   2   2  16        0.76        1.19      4.16 o 
   3   2  16        9.69        7.84      5.46 o 
   4   2  16       39.73       35.51      8.67 o 
   5   2  16        0.23       -1.80      5.94 o 
   6   2  16        3.35        5.17      3.86 o 
  -2   3  16       23.00       26.37      9.03 o 
  -1   3  16        0.89       -0.48      4.87 o 
   0   3  16        0.74        0.12      4.28 o 
   1   3  16        2.14       -2.38      3.68 o 
   2   3  16        7.44       15.32      6.53 o 
   3   3  16        3.13        7.01      4.87 o 
   4   3  16        0.00       -5.17      3.44 o 
   5   3  16        5.62        8.29      3.82 o 
   6   3  16        1.16        5.60      3.54 o 
  -2   4  16       13.32       16.27      8.19 o 
  -1   4  16        3.14        9.14      6.29 o 
   0   4  16       17.89       11.40      6.29 o 
   1   4  16       34.36       42.64      9.38 o 
   2   4  16        0.10       -2.02      4.04 o 
   3   4  16        4.42        8.91      5.94 o 
   4   4  16       11.04       15.08      6.65 o 
   5   4  16        0.58        4.16      5.23 o 
   6   4  16        7.49        5.90      3.81 o 
  -1   5  16       20.37       21.50      8.19 o 
   0   5  16       17.72       22.33      7.36 o 
   1   5  16        1.42        2.26      4.51 o 
   2   5  16       51.30       65.91     10.93 o 
   3   5  16       24.82       42.64      9.62 o 
   4   5  16       18.91       23.04      7.60 o 
   5   5  16        3.02        3.44      5.46 o 
   6   5  16       33.02       43.60      6.95 o 
  -1   6  16       10.41       15.44      7.60 o 
   0   6  16       14.63       15.20      6.29 o 
   1   6  16       39.34       47.15     10.33 o 
   2   6  16       36.90       35.04      8.79 o 
   3   6  16      234.21      251.90     18.29 o 
   4   6  16       31.00       40.14      9.38 o 
   5   6  16       20.56       28.86      8.31 o 
   6   6  16        9.54       19.12      6.89 o 
   0   7  16       16.13       14.25      6.06 o 
   1   7  16       38.20       40.38      9.50 o 
   2   7  16       43.29       59.86     10.93 o 
   3   7  16      162.68      172.44     15.44 o 
   4   7  16      175.45      192.99     16.15 o 
   5   7  16       81.50       99.17     11.88 o 
   2   8  16       18.91       16.63      7.13 o 
   3   8  16       34.21       50.24     10.57 o 
   4   8  16       97.73       82.07     12.23 o 
   0   1  17       43.80       54.39     11.40 o 
   1   1  17       12.87       11.88      7.01 o 
   2   1  17       20.37       17.93      7.96 o 
   3   1  17       85.33       87.53     12.83 o 
   0   2  17        4.08        6.65      6.06 o 
   1   2  17       10.91       13.66      7.13 o 
   2   2  17        8.40       15.91      6.41 o 
   3   2  17       37.62       48.34     10.21 o 
   4   2  17        2.98        4.28      4.87 o 
  -1   3  17       16.31       22.21      9.03 o 
   0   3  17        7.55       13.06      7.13 o 
   1   3  17      109.08      110.81     13.06 o 
   2   3  17        9.90        5.23      5.11 o 
   3   3  17       18.69       26.72      7.84 o 
   4   3  17       55.29       56.65     10.81 o 
   5   3  17       34.63       39.31      9.14 o 
   0   4  17       74.89       67.22     12.23 o 
   1   4  17       54.92       55.58     10.69 o 
   2   4  17       12.83       16.15      7.01 o 
   3   4  17        7.98       11.88      6.06 o 
   4   4  17        3.37        4.28      5.58 o 
   5   4  17        9.76        9.98      6.18 o 
   0   5  17        2.77        0.95      4.75 o 
   1   5  17       25.59       19.36      6.89 o 
   2   5  17       12.12       14.96      6.29 o 
   3   5  17       16.55       25.18      7.96 o 
   4   5  17       14.46       20.43      7.01 o 
   5   5  17        0.73        2.02      5.23 o 
   1   6  17        0.12       -1.66      4.16 o 
   2   6  17       27.19       25.42      7.60 o 
   3   6  17       33.39       42.99      9.74 o 
   4   6  17        7.00        7.01      5.46 o 
   5   6  17        3.32       -0.59      4.99 o 
   2   7  17        0.10       -4.51      4.16 o 
   3   7  17        1.99       11.28      5.70 o 
   4   7  17        5.57        4.16      5.94 o 
                                                 
